# Supplementary material for: Integrative proteomic analysis of the NMDA NR1 knockdown mouse model reveals effects on central and peripheral pathways associated with schizophrenia and autism spectrum disorders
Source: Mol Autism. 2014 Jul 4;5:38. doi: 10.1186/2040-2392-5-38 (PMC4109791; doi:10.1186/2040-2392-5-38)
Supplement: Additional file 1: Table S2 — Full information for all analytes measured using multiplexed immunoassay profiling. [file 2040-2392-5-38-S1.xls]

## Sheet: Sheet3
Table S2 - Full information multiplexed immunoassay profiling.
Analysis of protein levels in serum of NR1neo-/- (n=12) and wildtype mice (n=12) using multiplexed immunoassay. The table includes Uniprot ID, gene names, ratios (calculated based on average), p-values (Mann Whitney U) and adjusted p-values (Benjamini-Hochberg corrected)
Analyte Name	Uniprot Accession-Number	Uniprot-ID	Gene name	Ratio	p	p*
Angiotensin-converting enzyme (ACE)	P09470	ACE_MOUSE	Ace Dcp1	1.10573	0.293015	0.379548
Adrenocorticotropic hormone (ACTH)	P01193	COLI_MOUSE	Pomc Pomc2	0.584218	0.0105102	0.0358301
Apolipoprotein A-I	Q00623	APOA1_MOUSE	Apoa1	16.7684	0.000736644	0.0061387
Complement C3	P01027	CO3_MOUSE	C3	0.754106	0.171463	0.257195
Calbindin	P12658	CALB1_MOUSE	Calb1	4.11989	0.055668	0.109871
Tumor necrosis factor receptor superfamily member 5	P27512	TNR5_MOUSE	Cd40 Tnfrsf5	1.10337	0.441477	0.517355
CD40 ligand	P27548	CD40L_MOUSE	Cd40lg Cd40l	0.946955	0.595971	0.677239
Clusterin (Apolipoprotein J)	Q06890	CLUS_MOUSE	Clu Apoj Msgp-2	0.613395	0.00282924	0.0151567
Cortisol	NA	NA	NA	0.913524	0.19364	0.279288
C-reactive protein	P14847	CRP_MOUSE	Crp Ptx1	1.14059	0.285372	0.379548
Cystatin-C	P21460	CYTC_MOUSE	Cst3	0.880236	0.0530463	0.107526
Epidermal growth factor	P01132	EGF_MOUSE	Egf	2.12006	0.0287004	0.0717509
Epidermal growth factor	P07522	EGF_RAT	Egf	2.42311	0.0235412	0.0653922
Endothelin-1 (ET-1)	P22387	EDN1_MOUSE	Edn1	0.71964	0.0473418	0.107526
Eotaxin (C-C motif chemokine 11)	P48298	CCL11_MOUSE	Ccl11 Scya11	0.501117	0.00241023	0.0142862
Coagulation factor VII	P70375	FA7_MOUSE	F7 Cf7	0.855052	0.0308996	0.0747572
Fibroblast growth factor 2 (FGF-2)	P15655	FGF2_MOUSE	Fgf2 Fgf-2	1.13272	0.0596921	0.114792
Fibrinogen, alpha polypeptide (Protein Fga)	Q99K47	Q99K47_MOUSE	Fga	13.1941	0.000669849	0.0061387
C-X-C motif chemokine 5 (Cytokine LIX)	P50228	CXCL5_MOUSE	Cxcl5 Scyb5	0.753888	0.00230354	0.0142862
Glucagon-like peptide 1	P55095	GLUC_MOUSE	Gcg	1.00674	0.322836	0.403545
Glucagon	P55095	GLUC_MOUSE	Gcg	1.41993	0.0201515	0.0611969
Somatotropin (Growth hormone)	P06880	SOMA_MOUSE	Gh1 Gh	1.3928	0.393034	0.467898
Glutathione S-transferase Mu 1	P10649	GSTM1_MOUSE	Gstm1	1.57242	0.00358963	0.0158366
Haptoglobin	Q61646	HPT_MOUSE	Hp	1.59425	0.299986	0.381339
Interferon gamma (IFN-gamma)	P01580	IFNG_MOUSE	Ifng	1.33241	0.285334	0.379548
Immunoglobulin A (IGA)	NA	NA	IgA	0.748695	0.00345403	0.0158366
Insulin-like growth factor I (IGF-I)	P05017	IGF1_MOUSE	Igf1 Igf-1	0.156103	0.000216325	0.00598759
Interleukin-10 (IL-10)	P18893	IL10_MOUSE	Il10 Il-10	1.30404	0.104282	0.177753
Interleukin-11 (IL-11)	P47873	IL11_MOUSE	Il11	1.52381	0.0212149	0.0611969
Interleukin-12 subunit alpha (IL-12A)	P43431	IL12A_MOUSE	IL12A NKSF1	1.86046	0.000375529	0.00598759
Interleukin-18 (IL-18)	P70380	IL18_MOUSE	Il18 Igif	0.858057	0.293517	0.379548
Interleukin-1 alpha (IL-1 alpha)	P01582	IL1A_MOUSE	Il1a	1.33622	0.0792728	0.148637
Interleukin-1 beta (IL-1 beta)	P10749	IL1B_MOUSE	IL1B IL1F2	0.583724	0.0102538	0.0358301
Interleukin-2 (IL-2)	P04351	IL2_MOUSE	Il2 Il-2	1.9651	0.35132	0.431951
Interleukin-4 (IL-4)	P07750	IL4_MOUSE	Il4 Il-4	1.00601	0.927578	0.927578
Interleukin-7 (IL-7)	P10168	IL7_MOUSE	Il7 Il-7	1.401	0.0518633	0.107526
Insulin-1	P01325	INS1_MOUSE	Ins1 Ins-1	1.2572	0.0879461	0.153394
C-X-C motif chemokine 10 (IP-10)	P17515	CXL10_MOUSE	Cxcl10 Crg2 Ifi10	1.22412	0.132989	0.21683
Leptin (Obesity factor)	P41160	LEP_MOUSE	Lep Ob	0.485222	0.00509408	0.0206056
Leukemia inhibitory factor (LIF)	P09056	LIF_MOUSE	Lif	0.926311	0.155675	0.245504
Lymphotactin (C motif chemokine 1)	P47993	XCL1_MOUSE	Xcl1 Lptn Ltn	0.557385	0.00247627	0.0142862
Macrophage colony-stimulating factor 1 (CSF-1)	P07141	CSF1_MOUSE	Csf1 Csfm	1.64654	0.00312744	0.0156372
C-C motif chemokine 2 (MCP-1)	P10148	CCL2_MOUSE	Ccl2 Je Mcp1	1.07442	0.750675	0.771241
C-C motif chemokine 7 (MCP-3)	Q03366	CCL7_MOUSE	Ccl7 Fic Mcp3	0.50997	0.00522008	0.0206056
C-C motif chemokine 12 (MCP-5)	Q62401	CCL12_MOUSE	Ccl12 Mcp5	0.522269	0.000193617	0.00598759
CC chemokine DC/B-CK (Chemokine (C-C motif) ligand 22)	Q546S6	Q546S6_MOUSE	Ccl22 DCBCK	0.824895	0.0209694	0.0611969
C-C motif chemokine 3 (MIP-1-alpha)	P10855	CCL3_MOUSE	Ccl3 Mip1a Scya3	0.912232	0.0524633	0.107526
C-C motif chemokine 4 (MIP-1-beta)	P14097	CCL4_MOUSE	Ccl4 Mip1b Scya4	1.02735	0.805163	0.816043
C-X-C motif chemokine 2 (MIP2) _RAT	P10889	CXCL2_MOUSE	Cxcl2 Cinc3 Mip-2	0.772797	0.00144428	0.0108321
C-X-C motif chemokine 2 (MIP2) _MOUSE	P10889	CXCL2_MOUSE	Cxcl2 Mip-2 Mip2	1.49193	0.052364	0.107526
C-C motif chemokine 19	O70460	CCL19_MOUSE	Ccl19 Elc Scya19	0.883911	0.163811	0.250731
Matrix metalloproteinase-9 (MMP-9)	P41245	MMP9_MOUSE	Mmp9 Clg4b	1.25611	0.0868725	0.153394
Myeloperoxidase (MPO)	P11247	PERM_MOUSE	Mpo	1.52659	0.0246061	0.0659093
Myoglobin	P04247	MYG_MOUSE	Mb	1.04048	0.645671	0.701816
Neutrophil gelatinase-associated lipocalin (NGAL)	P11672	NGAL_MOUSE	Lcn2	3.26642	0.0443047	0.103839
Oncostatin-M (OSM)	P53347	ONCM_MOUSE	Osm	2.15057	0.0113518	0.0370167
Osteopontin (2AR)	P10923	OSTP_MOUSE	Spp1 Eta-1 Op	0.358169	0.000288445	0.00598759
Plasminogen activator inhibitor 1 (PAI)	P22777	PAI1_MOUSE	Serpine1 Mr1 Pai1	0.900787	0.12561	0.209351
Progesterone	NA	NA	NA	0.695555	0.0831975	0.152191
Prolactin (PRL)	P06879	PRL_MOUSE	Prl	0.969943	0.664182	0.711623
Peptide YY (PYY)	Q9EPS2	PYY_MOUSE	Pyy	1.36656	0.200465	0.283676
C-C motif chemokine 5 (T-cell-specific protein RANTES)	P30882	CCL5_MOUSE	Ccl5 Scya5	0.894973	0.640042	0.701816
Serum amyloid P-component (SAP)	P12246	SAMP_MOUSE	Apcs Ptx2 Sap	1.02701	0.644209	0.701816
Kit ligand (Stem cell factor)	P20826	SCF_MOUSE	Kitlg Kitl Mgf Sl Slf	0.767129	0.188081	0.27659
Aspartate aminotransferase, cytoplasmic (cAspAT)	P05201	AATC_MOUSE	Got1	1.48372	0.157123	0.245504
Testesteron	NA	NA	NA	0.915604	0.532632	0.614575
Metalloproteinase inhibitor 1 (TIMP-1)	P12032	TIMP1_MOUSE	Timp1 Timp-1	2.72901	0.00666006	0.0249752
Metalloproteinase inhibitor 1 (TIMP-1)	P12032	TIMP1_MOUSE	Timp1 Timp	0.890386	0.263752	0.366322
Tissue factor (TF)	P20352	TF_MOUSE	F3 Cf-3 Cf3	1.04128	0.731516	0.765478
Tumor necrosis factor (TNF-alpha)	P06804	TNFA_MOUSE	Tnf Tnfa Tnfsf2	1.66398	0.0283454	0.0717509
Thrombopoietin (C-mpl ligand)	P40226	TPO_MOUSE	Thpo	0.862485	0.38641	0.467432
Vascular cell adhesion protein 1 (V-CAM 1)	P29533	VCAM1_MOUSE	Vcam1 Vcam-1	0.969656	0.734859	0.765478
Vascular endothelial growth factor A (VEGF-A) _RAT	P16612	VEGFA_RAT	Vegfa Vegf	8.26082	0.000632043	0.0061387
Vascular endothelial growth factor A (VEGF-A) _MOUSE	Q00731	VEGFA_MOUSE	Vegfa Vegf	7.40678	0.000399173	0.00598759
von Willebrand factor (vWF)	Q8CIZ8	VWF_MOUSE	Vwf	2.98487	0.000548325	0.0061387
