# Supplementary material for: Integrative proteomic analysis of the NMDA NR1 knockdown mouse model reveals effects on central and peripheral pathways associated with schizophrenia and autism spectrum disorders
Source: Mol Autism. 2014 Jul 4;5:38. doi: 10.1186/2040-2392-5-38 (PMC4109791; doi:10.1186/2040-2392-5-38)
Supplement: Additional file 2: Table S1 — Full information for all transitions measured in the multiplexed SRM-assay. [file 2040-2392-5-38-S2.xls]

## Sheet: Supplementary Table 1_n
Table S1
Table S1a -Information SRM-assay
Method 1		Precursor mz	Product mz	Collision Energy	Cone voltage	Ion name	Library rank
Protein Name	Peptide Sequence							Label type
PROD_MOUSE - Proline dehydrogenase 1, mitochondrial	LEVAVLQDSIAK.2	643.372	1043.61	23	35	y10	7	light
PROD_MOUSE - Proline dehydrogenase 1, mitochondrial	LEVAVLQDSIAK.2	643.372	873.504	23	35	y8	5	light
PROD_MOUSE - Proline dehydrogenase 1, mitochondrial	LEVAVLQDSIAK.2	647.379	1051.62	23	35	y10	7	heavy
PROD_MOUSE - Proline dehydrogenase 1, mitochondrial	LEVAVLQDSIAK.2	647.379	881.518	23	35	y8	5	heavy
PROD_MOUSE - Proline dehydrogenase 1, mitochondrial	C[+57.0]LNYVLEELK.2	640.831	1007.54	22	35	y8	2	light
PROD_MOUSE - Proline dehydrogenase 1, mitochondrial	C[+57.0]LNYVLEELK.2	640.831	893.498	22	35	y7	4	light
PROD_MOUSE - Proline dehydrogenase 1, mitochondrial	C[+57.0]LNYVLEELK.2	644.838	1015.55	22	35	y8	2	heavy
PROD_MOUSE - Proline dehydrogenase 1, mitochondrial	C[+57.0]LNYVLEELK.2	644.838	901.512	22	35	y7	4	heavy
AP2A1 - AP-2 complex subunit alpha-1	LVEC[+57.0]LETVLNK.2	659.358	1105.56	23	35	y9	1	light
AP2A1 - AP-2 complex subunit alpha-1	LVEC[+57.0]LETVLNK.2	659.358	976.513	23	35	y8	3	light
AP2A1 - AP-2 complex subunit alpha-1	LVEC[+57.0]LETVLNK.2	659.358	703.398	23	35	y6	2	light
AP2A1 - AP-2 complex subunit alpha-1	LVEC[+57.0]LETVLNK.2	659.358	473.308	23	35	y4	7	light
AP2A1 - AP-2 complex subunit alpha-1	LVEC[+57.0]LETVLNK.2	659.358	261.156	23	35	y2	10	light
AP2A1 - AP-2 complex subunit alpha-1	LVEC[+57.0]LETVLNK.2	663.365	1113.57	23	35	y9	1	heavy
AP2A1 - AP-2 complex subunit alpha-1	LVEC[+57.0]LETVLNK.2	663.365	984.527	23	35	y8	3	heavy
AP2A1 - AP-2 complex subunit alpha-1	LVEC[+57.0]LETVLNK.2	663.365	711.413	23	35	y6	2	heavy
AP2A1 - AP-2 complex subunit alpha-1	LVEC[+57.0]LETVLNK.2	663.365	481.322	23	35	y4	7	heavy
AP2A1 - AP-2 complex subunit alpha-1	LVEC[+57.0]LETVLNK.2	663.365	269.17	23	35	y2	10	heavy
AP2A1 - AP-2 complex subunit alpha-1	VLQIVTNR.2	471.79	730.421	15	35	y6	5	light
AP2A1 - AP-2 complex subunit alpha-1	VLQIVTNR.2	471.79	602.362	15	35	y5	2	light
AP2A1 - AP-2 complex subunit alpha-1	VLQIVTNR.2	471.79	489.278	15	35	y4	3	light
AP2A1 - AP-2 complex subunit alpha-1	VLQIVTNR.2	471.79	390.21	15	35	y3	4	light
AP2A1 - AP-2 complex subunit alpha-1	VLQIVTNR.2	471.79	289.162	15	35	y2	8	light
AP2A1 - AP-2 complex subunit alpha-1	VLQIVTNR.2	471.79	213.16	15	35	b2	10	light
AP2A1 - AP-2 complex subunit alpha-1	VLQIVTNR.2	471.79	341.218	15	35	b3	7	light
AP2A1 - AP-2 complex subunit alpha-1	VLQIVTNR.2	476.794	740.429	15	35	y6	5	heavy
AP2A1 - AP-2 complex subunit alpha-1	VLQIVTNR.2	476.794	612.37	15	35	y5	2	heavy
AP2A1 - AP-2 complex subunit alpha-1	VLQIVTNR.2	476.794	499.286	15	35	y4	3	heavy
AP2A1 - AP-2 complex subunit alpha-1	VLQIVTNR.2	476.794	400.218	15	35	y3	4	heavy
AP2A1 - AP-2 complex subunit alpha-1	VLQIVTNR.2	476.794	213.16	15	35	b2	10	heavy
AP2A1 - AP-2 complex subunit alpha-1	VLQIVTNR.2	476.794	341.218	15	35	b3	7	heavy
PEA15_MOUSE - Astrocytic phosphoprotein PEA-15	ISEEEELDTK.2	596.783	1079.47	21	35	y9	3	light
PEA15_MOUSE - Astrocytic phosphoprotein PEA-15	ISEEEELDTK.2	596.783	992.442	21	35	y8	1	light
PEA15_MOUSE - Astrocytic phosphoprotein PEA-15	ISEEEELDTK.2	596.783	863.399	21	35	y7	4	light
PEA15_MOUSE - Astrocytic phosphoprotein PEA-15	ISEEEELDTK.2	596.783	734.357	21	35	y6	6	light
PEA15_MOUSE - Astrocytic phosphoprotein PEA-15	ISEEEELDTK.2	596.783	605.314	21	35	y5	10	light
PEA15_MOUSE - Astrocytic phosphoprotein PEA-15	ISEEEELDTK.2	596.783	476.271	21	35	y4	9	light
PEA15_MOUSE - Astrocytic phosphoprotein PEA-15	ISEEEELDTK.2	596.783	363.187	21	35	y3	7	light
PEA15_MOUSE - Astrocytic phosphoprotein PEA-15	ISEEEELDTK.2	596.783	248.16	21	35	y2	8	light
PEA15_MOUSE - Astrocytic phosphoprotein PEA-15	ISEEEELDTK.2	600.79	1087.49	21	35	y9	3	heavy
PEA15_MOUSE - Astrocytic phosphoprotein PEA-15	ISEEEELDTK.2	600.79	1000.46	21	35	y8	1	heavy
PEA15_MOUSE - Astrocytic phosphoprotein PEA-15	ISEEEELDTK.2	600.79	871.413	21	35	y7	4	heavy
PEA15_MOUSE - Astrocytic phosphoprotein PEA-15	ISEEEELDTK.2	600.79	742.371	21	35	y6	6	heavy
PEA15_MOUSE - Astrocytic phosphoprotein PEA-15	ISEEEELDTK.2	600.79	613.328	21	35	y5	10	heavy
PEA15_MOUSE - Astrocytic phosphoprotein PEA-15	ISEEEELDTK.2	600.79	484.286	21	35	y4	9	heavy
PEA15_MOUSE - Astrocytic phosphoprotein PEA-15	ISEEEELDTK.2	600.79	371.202	21	35	y3	7	heavy
PEA15_MOUSE - Astrocytic phosphoprotein PEA-15	ISEEEELDTK.2	600.79	256.175	21	35	y2	8	heavy
HPRT_MOUSE - Hypoxanthine-guanine phosphoribosyltransferase	NVLIVEDIIDTGK.2	714.901	989.515	26	35	y9	1	light
HPRT_MOUSE - Hypoxanthine-guanine phosphoribosyltransferase	NVLIVEDIIDTGK.2	714.901	890.447	26	35	y8	7	light
HPRT_MOUSE - Hypoxanthine-guanine phosphoribosyltransferase	NVLIVEDIIDTGK.2	714.901	420.209	26	35	y4	2	light
HPRT_MOUSE - Hypoxanthine-guanine phosphoribosyltransferase	NVLIVEDIIDTGK.2	714.901	440.287	26	35	b4	8	light
HPRT_MOUSE - Hypoxanthine-guanine phosphoribosyltransferase	NVLIVEDIIDTGK.2	718.908	997.529	26	35	y9	1	heavy
HPRT_MOUSE - Hypoxanthine-guanine phosphoribosyltransferase	NVLIVEDIIDTGK.2	718.908	898.461	26	35	y8	7	heavy
HPRT_MOUSE - Hypoxanthine-guanine phosphoribosyltransferase	NVLIVEDIIDTGK.2	718.908	428.223	26	35	y4	2	heavy
HPRT_MOUSE - Hypoxanthine-guanine phosphoribosyltransferase	NVLIVEDIIDTGK.2	718.908	440.287	26	35	b4	8	heavy
HPRT_MOUSE - Hypoxanthine-guanine phosphoribosyltransferase	TMQTLLSLVK.2	567.334	901.572	19	35	y8	1	light
HPRT_MOUSE - Hypoxanthine-guanine phosphoribosyltransferase	TMQTLLSLVK.2	567.334	773.513	19	35	y7	3	light
HPRT_MOUSE - Hypoxanthine-guanine phosphoribosyltransferase	TMQTLLSLVK.2	567.334	672.465	19	35	y6	8	light
HPRT_MOUSE - Hypoxanthine-guanine phosphoribosyltransferase	TMQTLLSLVK.2	567.334	559.381	19	35	y5	4	light
HPRT_MOUSE - Hypoxanthine-guanine phosphoribosyltransferase	TMQTLLSLVK.2	567.334	446.297	19	35	y4	2	light
HPRT_MOUSE - Hypoxanthine-guanine phosphoribosyltransferase	TMQTLLSLVK.2	571.341	909.586	19	35	y8	1	heavy
HPRT_MOUSE - Hypoxanthine-guanine phosphoribosyltransferase	TMQTLLSLVK.2	571.341	781.527	19	35	y7	3	heavy
HPRT_MOUSE - Hypoxanthine-guanine phosphoribosyltransferase	TMQTLLSLVK.2	571.341	680.48	19	35	y6	8	heavy
HPRT_MOUSE - Hypoxanthine-guanine phosphoribosyltransferase	TMQTLLSLVK.2	571.341	567.396	19	35	y5	4	heavy
HPRT_MOUSE - Hypoxanthine-guanine phosphoribosyltransferase	TMQTLLSLVK.2	571.341	454.312	19	35	y4	2	heavy
NDUS1_MOUSE - NADH-ubiquinone oxidoreductase 75 kDa subunit, m.	VGMQIPR.2	400.726	701.376	12	35	y6	4	light
NDUS1_MOUSE - NADH-ubiquinone oxidoreductase 75 kDa subunit, m.	VGMQIPR.2	400.726	644.355	12	35	y5	6	light
NDUS1_MOUSE - NADH-ubiquinone oxidoreductase 75 kDa subunit, m.	VGMQIPR.2	400.726	385.256	12	35	y3	3	light
NDUS1_MOUSE - NADH-ubiquinone oxidoreductase 75 kDa subunit, m.	VGMQIPR.2	400.726	272.172	12	35	y2	1	light
NDUS1_MOUSE - NADH-ubiquinone oxidoreductase 75 kDa subunit, m.	VGMQIPR.2	405.73	711.385	12	35	y6	4	heavy
NDUS1_MOUSE - NADH-ubiquinone oxidoreductase 75 kDa subunit, m.	VGMQIPR.2	405.73	654.363	12	35	y5	6	heavy
NDUS1_MOUSE - NADH-ubiquinone oxidoreductase 75 kDa subunit, m.	VGMQIPR.2	405.73	395.264	12	35	y3	3	heavy
NDUS1_MOUSE - NADH-ubiquinone oxidoreductase 75 kDa subunit, m.	VGMQIPR.2	405.73	282.18	12	35	y2	1	heavy
NDUS1_MOUSE - NADH-ubiquinone oxidoreductase 75 kDa subunit, m.	GLLTYTSWEDALSR.2	806.404	1328.61	29	35	y11	7	light
NDUS1_MOUSE - NADH-ubiquinone oxidoreductase 75 kDa subunit, m.	GLLTYTSWEDALSR.2	806.404	1227.56	29	35	y10	5	light
NDUS1_MOUSE - NADH-ubiquinone oxidoreductase 75 kDa subunit, m.	GLLTYTSWEDALSR.2	806.404	1064.5	29	35	y9	1	light
NDUS1_MOUSE - NADH-ubiquinone oxidoreductase 75 kDa subunit, m.	GLLTYTSWEDALSR.2	806.404	876.421	29	35	y7	4	light
NDUS1_MOUSE - NADH-ubiquinone oxidoreductase 75 kDa subunit, m.	GLLTYTSWEDALSR.2	811.408	1338.62	29	35	y11	7	heavy
NDUS1_MOUSE - NADH-ubiquinone oxidoreductase 75 kDa subunit, m.	GLLTYTSWEDALSR.2	811.408	1237.57	29	35	y10	5	heavy
NDUS1_MOUSE - NADH-ubiquinone oxidoreductase 75 kDa subunit, m.	GLLTYTSWEDALSR.2	811.408	1074.51	29	35	y9	1	heavy
NDUS1_MOUSE - NADH-ubiquinone oxidoreductase 75 kDa subunit, m.	GLLTYTSWEDALSR.2	811.408	886.429	29	35	y7	4	heavy
COR1A_MOUSE - Coronin 1A	ADQC[+57.0]YEDVR.2	578.24	681.32	20	35	y5	1	light
COR1A_MOUSE - Coronin 1A	ADQC[+57.0]YEDVR.2	578.24	518.257	20	35	y4	4	light
COR1A_MOUSE - Coronin 1A	ADQC[+57.0]YEDVR.2	578.24	389.214	20	35	y3	5	light
COR1A_MOUSE - Coronin 1A	ADQC[+57.0]YEDVR.2	578.24	274.187	20	35	y2	2	light
COR1A_MOUSE - Coronin 1A	ADQC[+57.0]YEDVR.2	578.24	475.161	20	35	b4	8	light
COR1A_MOUSE - Coronin 1A	ADQC[+57.0]YEDVR.2	583.245	691.328	20	35	y5	1	heavy
COR1A_MOUSE - Coronin 1A	ADQC[+57.0]YEDVR.2	583.245	528.265	20	35	y4	4	heavy
COR1A_MOUSE - Coronin 1A	ADQC[+57.0]YEDVR.2	583.245	399.223	20	35	y3	5	heavy
COR1A_MOUSE - Coronin 1A	ADQC[+57.0]YEDVR.2	583.245	284.196	20	35	y2	2	heavy
COR1A_MOUSE - Coronin 1A	ADQC[+57.0]YEDVR.2	583.245	475.161	20	35	b4	8	heavy
COR1A_MOUSE - Coronin 1A	VSQTTWDSGFC[+57.0]AVNPK.2	898.917	1280.57	33	35	y11	3	light
COR1A_MOUSE - Coronin 1A	VSQTTWDSGFC[+57.0]AVNPK.2	898.917	1094.49	33	35	y10	1	light
COR1A_MOUSE - Coronin 1A	VSQTTWDSGFC[+57.0]AVNPK.2	898.917	979.467	33	35	y9	5	light
COR1A_MOUSE - Coronin 1A	VSQTTWDSGFC[+57.0]AVNPK.2	898.917	892.435	33	35	y8	8	light
COR1A_MOUSE - Coronin 1A	VSQTTWDSGFC[+57.0]AVNPK.2	898.917	358.208	33	35	y3	4	light
COR1A_MOUSE - Coronin 1A	VSQTTWDSGFC[+57.0]AVNPK.2	902.924	1288.59	33	35	y11	3	heavy
COR1A_MOUSE - Coronin 1A	VSQTTWDSGFC[+57.0]AVNPK.2	902.924	1102.51	33	35	y10	1	heavy
COR1A_MOUSE - Coronin 1A	VSQTTWDSGFC[+57.0]AVNPK.2	902.924	987.481	33	35	y9	5	heavy
COR1A_MOUSE - Coronin 1A	VSQTTWDSGFC[+57.0]AVNPK.2	902.924	900.449	33	35	y8	8	heavy
COR1A_MOUSE - Coronin 1A	VSQTTWDSGFC[+57.0]AVNPK.2	902.924	366.223	33	35	y3	4	heavy
DLG4_MOUSE - Disks large homolog 4 (PSD-95)	ANDDLLSEFPDK.2	682.322	1178.56	24	35	y10	9	light
DLG4_MOUSE - Disks large homolog 4 (PSD-95)	ANDDLLSEFPDK.2	682.322	835.42	24	35	y7	3	light
DLG4_MOUSE - Disks large homolog 4 (PSD-95)	ANDDLLSEFPDK.2	682.322	722.336	24	35	y6	1	light
DLG4_MOUSE - Disks large homolog 4 (PSD-95)	ANDDLLSEFPDK.2	682.322	506.261	24	35	y4	2	light
DLG4_MOUSE - Disks large homolog 4 (PSD-95)	ANDDLLSEFPDK.2	686.33	1186.57	24	35	y10	9	heavy
DLG4_MOUSE - Disks large homolog 4 (PSD-95)	ANDDLLSEFPDK.2	686.33	843.434	24	35	y7	3	heavy
DLG4_MOUSE - Disks large homolog 4 (PSD-95)	ANDDLLSEFPDK.2	686.33	730.35	24	35	y6	1	heavy
DLG4_MOUSE - Disks large homolog 4 (PSD-95)	ANDDLLSEFPDK.2	686.33	514.275	24	35	y4	2	heavy
DLG4_MOUSE - Disks large homolog 4 (PSD-95)	SLENVLEINK.2	579.822	958.52	20	35	y8	3	light
DLG4_MOUSE - Disks large homolog 4 (PSD-95)	SLENVLEINK.2	579.822	829.478	20	35	y7	5	light
DLG4_MOUSE - Disks large homolog 4 (PSD-95)	SLENVLEINK.2	579.822	616.366	20	35	y5	1	light
DLG4_MOUSE - Disks large homolog 4 (PSD-95)	SLENVLEINK.2	579.822	503.282	20	35	y4	2	light
DLG4_MOUSE - Disks large homolog 4 (PSD-95)	SLENVLEINK.2	583.829	966.535	20	35	y8	3	heavy
DLG4_MOUSE - Disks large homolog 4 (PSD-95)	SLENVLEINK.2	583.829	837.492	20	35	y7	5	heavy
DLG4_MOUSE - Disks large homolog 4 (PSD-95)	SLENVLEINK.2	583.829	624.381	20	35	y5	1	heavy
DLG4_MOUSE - Disks large homolog 4 (PSD-95)	SLENVLEINK.2	583.829	269.17	20	35	y2	9	heavy
VGLU1_MOUSE - Vesicular glutamate transporter 1	YIEDAIGESAK.2	598.296	919.437	21	35	y9	1	light
VGLU1_MOUSE - Vesicular glutamate transporter 1	YIEDAIGESAK.2	598.296	790.394	21	35	y8	4	light
VGLU1_MOUSE - Vesicular glutamate transporter 1	YIEDAIGESAK.2	598.296	675.367	21	35	y7	7	light
VGLU1_MOUSE - Vesicular glutamate transporter 1	YIEDAIGESAK.2	598.296	604.33	21	35	y6	6	light
VGLU1_MOUSE - Vesicular glutamate transporter 1	YIEDAIGESAK.2	598.296	491.246	21	35	y5	2	light
VGLU1_MOUSE - Vesicular glutamate transporter 1	YIEDAIGESAK.2	598.296	277.155	21	35	b2	3	light
VGLU1_MOUSE - Vesicular glutamate transporter 1	YIEDAIGESAK.2	602.303	927.451	21	35	y9	1	heavy
VGLU1_MOUSE - Vesicular glutamate transporter 1	YIEDAIGESAK.2	602.303	798.408	21	35	y8	4	heavy
VGLU1_MOUSE - Vesicular glutamate transporter 1	YIEDAIGESAK.2	602.303	683.381	21	35	y7	7	heavy
VGLU1_MOUSE - Vesicular glutamate transporter 1	YIEDAIGESAK.2	602.303	612.344	21	35	y6	6	heavy
VGLU1_MOUSE - Vesicular glutamate transporter 1	YIEDAIGESAK.2	602.303	499.26	21	35	y5	2	heavy
VGLU1_MOUSE - Vesicular glutamate transporter 1	YIEDAIGESAK.2	602.303	277.155	21	35	b2	3	heavy
NCDN_MOUSE - Neurochondrin	EAEPDLLAVLR.2	613.343	896.556	21	35	y8	2	light
NCDN_MOUSE - Neurochondrin	EAEPDLLAVLR.2	613.343	571.393	21	35	y5	4	light
NCDN_MOUSE - Neurochondrin	EAEPDLLAVLR.2	613.343	387.271	21	35	y3	5	light
NCDN_MOUSE - Neurochondrin	EAEPDLLAVLR.2	613.343	330.13	21	35	b3	6	light
NCDN_MOUSE - Neurochondrin	EAEPDLLAVLR.2	618.347	906.565	21	35	y8	2	heavy
NCDN_MOUSE - Neurochondrin	EAEPDLLAVLR.2	618.347	581.401	21	35	y5	4	heavy
NCDN_MOUSE - Neurochondrin	EAEPDLLAVLR.2	618.347	397.28	21	35	y3	5	heavy
NCDN_MOUSE - Neurochondrin	EAEPDLLAVLR.2	618.347	330.13	21	35	b3	6	heavy
NCDN_MOUSE - Neurochondrin	LALEETGTEVK.2	595.319	763.383	21	35	y7	3	light
NCDN_MOUSE - Neurochondrin	LALEETGTEVK.2	595.319	634.341	21	35	y6	4	light
NCDN_MOUSE - Neurochondrin	LALEETGTEVK.2	595.319	503.259	21	35	y9	-1	light
NCDN_MOUSE - Neurochondrin	LALEETGTEVK.2	599.326	1013.52	21	35	y9	1	heavy
NCDN_MOUSE - Neurochondrin	LALEETGTEVK.2	599.326	900.44	21	35	y8	2	heavy
NCDN_MOUSE - Neurochondrin	LALEETGTEVK.2	599.326	771.397	21	35	y7	3	heavy
NCDN_MOUSE - Neurochondrin	LALEETGTEVK.2	599.326	642.355	21	35	y6	4	heavy
NCDN_MOUSE - Neurochondrin	LALEETGTEVK.2	599.326	507.266	21	35	y9	-1	heavy
AATM_MOUSE - Aspartate aminotransferase, mito	FVTVQTISGTGALR.2	725.407	1003.55	26	35	y10	3	light
AATM_MOUSE - Aspartate aminotransferase, mito	FVTVQTISGTGALR.2	725.407	875.495	26	35	y9	4	light
AATM_MOUSE - Aspartate aminotransferase, mito	FVTVQTISGTGALR.2	725.407	774.447	26	35	y8	6	light
AATM_MOUSE - Aspartate aminotransferase, mito	FVTVQTISGTGALR.2	725.407	661.363	26	35	y7	1	light
AATM_MOUSE - Aspartate aminotransferase, mito	FVTVQTISGTGALR.2	725.407	574.331	26	35	y6	2	light
AATM_MOUSE - Aspartate aminotransferase, mito	FVTVQTISGTGALR.2	730.411	1013.56	26	35	y10	3	heavy
AATM_MOUSE - Aspartate aminotransferase, mito	FVTVQTISGTGALR.2	730.411	885.503	26	35	y9	4	heavy
AATM_MOUSE - Aspartate aminotransferase, mito	FVTVQTISGTGALR.2	730.411	784.455	26	35	y8	6	heavy
AATM_MOUSE - Aspartate aminotransferase, mito	FVTVQTISGTGALR.2	730.411	671.371	26	35	y7	1	heavy
AATM_MOUSE - Aspartate aminotransferase, mito	FVTVQTISGTGALR.2	730.411	584.339	26	35	y6	2	heavy
AATM_MOUSE - Aspartate aminotransferase, mito	TC[+57.0]GFDFSGALEDISK.2	823.872	1385.66	30	35	y13	2	light
AATM_MOUSE - Aspartate aminotransferase, mito	TC[+57.0]GFDFSGALEDISK.2	823.872	1181.57	30	35	y11	4	light
AATM_MOUSE - Aspartate aminotransferase, mito	TC[+57.0]GFDFSGALEDISK.2	823.872	1066.54	30	35	y10	3	light
AATM_MOUSE - Aspartate aminotransferase, mito	TC[+57.0]GFDFSGALEDISK.2	823.872	919.473	30	35	y9	1	light
AATM_MOUSE - Aspartate aminotransferase, mito	TC[+57.0]GFDFSGALEDISK.2	823.872	704.382	30	35	y6	5	light
AATM_MOUSE - Aspartate aminotransferase, mito	TC[+57.0]GFDFSGALEDISK.2	823.872	591.298	30	35	y5	7	light
AATM_MOUSE - Aspartate aminotransferase, mito	TC[+57.0]GFDFSGALEDISK.2	823.872	462.256	30	35	y4	8	light
AATM_MOUSE - Aspartate aminotransferase, mito	TC[+57.0]GFDFSGALEDISK.2	827.879	1393.67	30	35	y13	2	heavy
AATM_MOUSE - Aspartate aminotransferase, mito	TC[+57.0]GFDFSGALEDISK.2	827.879	1189.58	30	35	y11	4	heavy
AATM_MOUSE - Aspartate aminotransferase, mito	TC[+57.0]GFDFSGALEDISK.2	827.879	1074.56	30	35	y10	3	heavy
AATM_MOUSE - Aspartate aminotransferase, mito	TC[+57.0]GFDFSGALEDISK.2	827.879	927.487	30	35	y9	1	heavy
AATM_MOUSE - Aspartate aminotransferase, mito	TC[+57.0]GFDFSGALEDISK.2	827.879	712.397	30	35	y6	5	heavy
AATM_MOUSE - Aspartate aminotransferase, mito	TC[+57.0]GFDFSGALEDISK.2	827.879	599.313	30	35	y5	7	heavy
AATM_MOUSE - Aspartate aminotransferase, mito	TC[+57.0]GFDFSGALEDISK.2	827.879	470.27	30	35	y4	8	heavy
KCC2B_MOUSE - CaM kinase II subunit beta	NLINQMLTINPAK.2	735.411	1129.6	26	35	y10	2	light
KCC2B_MOUSE - CaM kinase II subunit beta	NLINQMLTINPAK.2	735.411	756.461	26	35	y7	8	light
KCC2B_MOUSE - CaM kinase II subunit beta	NLINQMLTINPAK.2	735.411	643.377	26	35	y6	3	light
KCC2B_MOUSE - CaM kinase II subunit beta	NLINQMLTINPAK.2	735.411	429.246	26	35	y4	1	light
KCC2B_MOUSE - CaM kinase II subunit beta	NLINQMLTINPAK.2	735.411	315.203	26	35	y3	5	light
KCC2B_MOUSE - CaM kinase II subunit beta	NLINQMLTINPAK.2	735.411	341.218	26	35	b3	6	light
KCC2B_MOUSE - CaM kinase II subunit beta	NLINQMLTINPAK.2	739.418	1137.62	26	35	y10	2	heavy
KCC2B_MOUSE - CaM kinase II subunit beta	NLINQMLTINPAK.2	739.418	764.476	26	35	y7	8	heavy
KCC2B_MOUSE - CaM kinase II subunit beta	NLINQMLTINPAK.2	739.418	651.392	26	35	y6	3	heavy
KCC2B_MOUSE - CaM kinase II subunit beta	NLINQMLTINPAK.2	739.418	437.26	26	35	y4	1	heavy
KCC2B_MOUSE - CaM kinase II subunit beta	NLINQMLTINPAK.2	739.418	323.217	26	35	y3	5	heavy
KCC2B_MOUSE - CaM kinase II subunit beta	NLINQMLTINPAK.2	739.418	341.218	26	35	b3	6	heavy
KCC2B_MOUSE - CaM kinase II subunit beta	GAILTTMLATR.2	574.329	793.424	20	35	y7	2	light
KCC2B_MOUSE - CaM kinase II subunit beta	GAILTTMLATR.2	574.329	692.376	20	35	y6	8	light
KCC2B_MOUSE - CaM kinase II subunit beta	GAILTTMLATR.2	574.329	591.328	20	35	y5	9	light
KCC2B_MOUSE - CaM kinase II subunit beta	GAILTTMLATR.2	574.329	460.288	20	35	y4	7	light
KCC2B_MOUSE - CaM kinase II subunit beta	GAILTTMLATR.2	574.329	347.204	20	35	y3	1	light
KCC2B_MOUSE - CaM kinase II subunit beta	GAILTTMLATR.2	574.329	276.167	20	35	y2	3	light
KCC2B_MOUSE - CaM kinase II subunit beta	GAILTTMLATR.2	579.333	803.432	20	35	y7	2	heavy
KCC2B_MOUSE - CaM kinase II subunit beta	GAILTTMLATR.2	579.333	702.384	20	35	y6	8	heavy
KCC2B_MOUSE - CaM kinase II subunit beta	GAILTTMLATR.2	579.333	601.337	20	35	y5	9	heavy
KCC2B_MOUSE - CaM kinase II subunit beta	GAILTTMLATR.2	579.333	470.296	20	35	y4	7	heavy
KCC2B_MOUSE - CaM kinase II subunit beta	GAILTTMLATR.2	579.333	357.212	20	35	y3	1	heavy
KCC2B_MOUSE - CaM kinase II subunit beta	GAILTTMLATR.2	579.333	286.175	20	35	y2	3	heavy
Method 2
		Precursor mz	Product mz	Collision Energy	Cone voltage	Ion name	Library rank	Label type
Protein Name	Peptide Sequence
GABT_MOUSE- 4-aminobutyrate aminotransferase, mito	GNYLVDVDGNR.2	611.297	887.458	21	35	y8	5	light
GABT_MOUSE- 4-aminobutyrate aminotransferase, mito	GNYLVDVDGNR.2	611.297	774.374	21	35	y7	2	light
GABT_MOUSE- 4-aminobutyrate aminotransferase, mito	GNYLVDVDGNR.2	611.297	675.306	21	35	y6	1	light
GABT_MOUSE- 4-aminobutyrate aminotransferase, mito	GNYLVDVDGNR.2	611.297	335.135	21	35	b3	9	light
GABT_MOUSE- 4-aminobutyrate aminotransferase, mito	GNYLVDVDGNR.2	616.301	897.466	21	35	y8	5	heavy
GABT_MOUSE- 4-aminobutyrate aminotransferase, mito	GNYLVDVDGNR.2	616.301	784.382	21	35	y7	2	heavy
GABT_MOUSE- 4-aminobutyrate aminotransferase, mito	GNYLVDVDGNR.2	616.301	685.314	21	35	y6	1	heavy
GABT_MOUSE- 4-aminobutyrate aminotransferase, mito	GNYLVDVDGNR.2	616.301	335.135	21	35	b3	9	heavy
GABT_MOUSE- 4-aminobutyrate aminotransferase, mito	LQESLMSVAPR.2	615.829	989.508	21	35	y9	2	light
GABT_MOUSE- 4-aminobutyrate aminotransferase, mito	LQESLMSVAPR.2	615.829	860.466	21	35	y8	7	light
GABT_MOUSE- 4-aminobutyrate aminotransferase, mito	LQESLMSVAPR.2	615.829	660.35	21	35	y6	3	light
GABT_MOUSE- 4-aminobutyrate aminotransferase, mito	LQESLMSVAPR.2	615.829	529.309	21	35	y5	5	light
GABT_MOUSE- 4-aminobutyrate aminotransferase, mito	LQESLMSVAPR.2	615.829	343.209	21	35	y3	1	light
GABT_MOUSE- 4-aminobutyrate aminotransferase, mito	LQESLMSVAPR.2	615.829	272.172	21	35	y2	4	light
GABT_MOUSE- 4-aminobutyrate aminotransferase, mito	LQESLMSVAPR.2	620.833	999.517	21	35	y9	2	heavy
GABT_MOUSE- 4-aminobutyrate aminotransferase, mito	LQESLMSVAPR.2	620.833	870.474	21	35	y8	7	heavy
GABT_MOUSE- 4-aminobutyrate aminotransferase, mito	LQESLMSVAPR.2	620.833	670.358	21	35	y6	3	heavy
GABT_MOUSE- 4-aminobutyrate aminotransferase, mito	LQESLMSVAPR.2	620.833	539.318	21	35	y5	5	heavy
GABT_MOUSE- 4-aminobutyrate aminotransferase, mito	LQESLMSVAPR.2	620.833	353.217	21	35	y3	1	heavy
GABT_MOUSE- 4-aminobutyrate aminotransferase, mito	LQESLMSVAPR.2	620.833	282.18	21	35	y2	4	heavy
DCE2_MOUSE- Glutamate decarboxylase 2	AWC[+57.0]QVAQK.2	495.745	733.366	16	35	y6	1	light
DCE2_MOUSE- Glutamate decarboxylase 2	AWC[+57.0]QVAQK.2	495.745	445.277	16	35	y4	11	light
DCE2_MOUSE- Glutamate decarboxylase 2	AWC[+57.0]QVAQK.2	495.745	346.208	16	35	y3	5	light
DCE2_MOUSE- Glutamate decarboxylase 2	AWC[+57.0]QVAQK.2	499.752	741.38	16	35	y6	1	heavy
DCE2_MOUSE- Glutamate decarboxylase 2	AWC[+57.0]QVAQK.2	499.752	453.291	16	35	y4	11	heavy
DCE2_MOUSE- Glutamate decarboxylase 2	AWC[+57.0]QVAQK.2	499.752	354.223	16	35	y3	5	heavy
DCE2_MOUSE- Glutamate decarboxylase 2	HYDLSYDTGDK.2	657.286	1176.51	23	35	y10	5	light
DCE2_MOUSE- Glutamate decarboxylase 2	HYDLSYDTGDK.2	657.286	1013.44	23	35	y9	1	light
DCE2_MOUSE- Glutamate decarboxylase 2	HYDLSYDTGDK.2	657.286	420.209	23	35	y4	2	light
DCE2_MOUSE- Glutamate decarboxylase 2	HYDLSYDTGDK.2	657.286	894.363	23	35	b7	4	light
DCE2_MOUSE- Glutamate decarboxylase 2	HYDLSYDTGDK.2	661.293	1184.52	23	35	y10	5	heavy
DCE2_MOUSE- Glutamate decarboxylase 2	HYDLSYDTGDK.2	661.293	1021.46	23	35	y9	1	heavy
DCE2_MOUSE- Glutamate decarboxylase 2	HYDLSYDTGDK.2	661.293	428.223	23	35	y4	2	heavy
DCE2_MOUSE- Glutamate decarboxylase 2	HYDLSYDTGDK.2	661.293	894.363	23	35	b7	4	heavy
MK01_MOUSE- Mitogen-activated protein kinase 1 (ERK-2 )	GQVFDVGPR.2	487.756	789.425	16	35	y7	2	light
MK01_MOUSE- Mitogen-activated protein kinase 1 (ERK-2 )	GQVFDVGPR.2	487.756	690.357	16	35	y6	1	light
MK01_MOUSE- Mitogen-activated protein kinase 1 (ERK-2 )	GQVFDVGPR.2	487.756	543.289	16	35	y5	7	light
MK01_MOUSE- Mitogen-activated protein kinase 1 (ERK-2 )	GQVFDVGPR.2	487.756	428.262	16	35	y4	8	light
MK01_MOUSE- Mitogen-activated protein kinase 1 (ERK-2 )	GQVFDVGPR.2	487.756	186.087	16	35	b2	4	light
MK01_MOUSE- Mitogen-activated protein kinase 1 (ERK-2 )	GQVFDVGPR.2	487.756	285.156	16	35	b3	5	light
MK01_MOUSE- Mitogen-activated protein kinase 1 (ERK-2 )	GQVFDVGPR.2	492.76	799.434	16	35	y7	2	heavy
MK01_MOUSE- Mitogen-activated protein kinase 1 (ERK-2 )	GQVFDVGPR.2	492.76	700.365	16	35	y6	1	heavy
MK01_MOUSE- Mitogen-activated protein kinase 1 (ERK-2 )	GQVFDVGPR.2	492.76	553.297	16	35	y5	7	heavy
MK01_MOUSE- Mitogen-activated protein kinase 1 (ERK-2 )	GQVFDVGPR.2	492.76	438.27	16	35	y4	8	heavy
MK01_MOUSE- Mitogen-activated protein kinase 1 (ERK-2 )	GQVFDVGPR.2	492.76	186.087	16	35	b2	4	heavy
MK01_MOUSE- Mitogen-activated protein kinase 1 (ERK-2 )	GQVFDVGPR.2	492.76	285.156	16	35	b3	5	heavy
MK01_MOUSE- Mitogen-activated protein kinase 1 (ERK-2 )	NYLLSLPHK.2	542.811	807.509	18	35	y7	3	light
MK01_MOUSE- Mitogen-activated protein kinase 1 (ERK-2 )	NYLLSLPHK.2	542.811	694.425	18	35	y6	2	light
MK01_MOUSE- Mitogen-activated protein kinase 1 (ERK-2 )	NYLLSLPHK.2	542.811	581.341	18	35	y5	4	light
MK01_MOUSE- Mitogen-activated protein kinase 1 (ERK-2 )	NYLLSLPHK.2	542.811	381.224	18	35	y3	6	light
MK01_MOUSE- Mitogen-activated protein kinase 1 (ERK-2 )	NYLLSLPHK.2	542.811	278.114	18	35	b2	5	light
MK01_MOUSE- Mitogen-activated protein kinase 1 (ERK-2 )	NYLLSLPHK.2	542.811	391.198	18	35	b3	1	light
MK01_MOUSE- Mitogen-activated protein kinase 1 (ERK-2 )	NYLLSLPHK.2	546.818	815.523	18	35	y7	3	heavy
MK01_MOUSE- Mitogen-activated protein kinase 1 (ERK-2 )	NYLLSLPHK.2	546.818	702.439	18	35	y6	2	heavy
MK01_MOUSE- Mitogen-activated protein kinase 1 (ERK-2 )	NYLLSLPHK.2	546.818	589.355	18	35	y5	4	heavy
MK01_MOUSE- Mitogen-activated protein kinase 1 (ERK-2 )	NYLLSLPHK.2	546.818	389.239	18	35	y3	6	heavy
MK01_MOUSE- Mitogen-activated protein kinase 1 (ERK-2 )	NYLLSLPHK.2	546.818	278.114	18	35	b2	5	heavy
MK01_MOUSE- Mitogen-activated protein kinase 1 (ERK-2 )	NYLLSLPHK.2	546.818	391.198	18	35	b3	1	heavy
MK01_MOUSE- Mitogen-activated protein kinase 1 (ERK-2 )	ELIFEETAR.2	554.288	865.441	19	35	y7	4	light
MK01_MOUSE- Mitogen-activated protein kinase 1 (ERK-2 )	ELIFEETAR.2	554.288	752.357	19	35	y6	1	light
MK01_MOUSE- Mitogen-activated protein kinase 1 (ERK-2 )	ELIFEETAR.2	554.288	605.289	19	35	y5	2	light
MK01_MOUSE- Mitogen-activated protein kinase 1 (ERK-2 )	ELIFEETAR.2	554.288	347.204	19	35	y3	5	light
MK01_MOUSE- Mitogen-activated protein kinase 1 (ERK-2 )	ELIFEETAR.2	559.292	875.45	19	35	y7	4	heavy
MK01_MOUSE- Mitogen-activated protein kinase 1 (ERK-2 )	ELIFEETAR.2	559.292	762.366	19	35	y6	1	heavy
MK01_MOUSE- Mitogen-activated protein kinase 1 (ERK-2 )	ELIFEETAR.2	559.292	615.297	19	35	y5	2	heavy
MK01_MOUSE- Mitogen-activated protein kinase 1 (ERK-2 )	ELIFEETAR.2	559.292	357.212	19	35	y3	5	heavy
CANB1_MOUSE- Calcineurin subunit B type 1	DGYISNGELFQVLK.2	791.909	1247.7	29	35	y11	10	light
CANB1_MOUSE- Calcineurin subunit B type 1	DGYISNGELFQVLK.2	791.909	1134.62	29	35	y10	1	light
CANB1_MOUSE- Calcineurin subunit B type 1	DGYISNGELFQVLK.2	791.909	1047.58	29	35	y9	6	light
CANB1_MOUSE- Calcineurin subunit B type 1	DGYISNGELFQVLK.2	791.909	933.54	29	35	y8	2	light
CANB1_MOUSE- Calcineurin subunit B type 1	DGYISNGELFQVLK.2	791.909	634.392	29	35	y5	5	light
CANB1_MOUSE- Calcineurin subunit B type 1	DGYISNGELFQVLK.2	791.909	487.324	29	35	y4	3	light
CANB1_MOUSE- Calcineurin subunit B type 1	DGYISNGELFQVLK.2	795.916	1255.71	29	35	y11	10	heavy
CANB1_MOUSE- Calcineurin subunit B type 1	DGYISNGELFQVLK.2	795.916	1142.63	29	35	y10	1	heavy
CANB1_MOUSE- Calcineurin subunit B type 1	DGYISNGELFQVLK.2	795.916	1055.6	29	35	y9	6	heavy
CANB1_MOUSE- Calcineurin subunit B type 1	DGYISNGELFQVLK.2	795.916	941.555	29	35	y8	2	heavy
CANB1_MOUSE- Calcineurin subunit B type 1	DGYISNGELFQVLK.2	795.916	755.491	29	35	y6	4	heavy
CANB1_MOUSE- Calcineurin subunit B type 1	DGYISNGELFQVLK.2	795.916	642.406	29	35	y5	5	heavy
CANB1_MOUSE- Calcineurin subunit B type 1	DGYISNGELFQVLK.2	795.916	495.338	29	35	y4	3	heavy
CANB1_MOUSE- Calcineurin subunit B type 1	DTQLQQIVDK.2	594.317	843.493	20	35	y7	2	light
CANB1_MOUSE- Calcineurin subunit B type 1	DTQLQQIVDK.2	594.317	730.409	20	35	y6	1	light
CANB1_MOUSE- Calcineurin subunit B type 1	DTQLQQIVDK.2	594.317	602.351	20	35	y5	9	light
CANB1_MOUSE- Calcineurin subunit B type 1	DTQLQQIVDK.2	594.317	262.14	20	35	y2	8	light
CANB1_MOUSE- Calcineurin subunit B type 1	DTQLQQIVDK.2	594.317	345.14	20	35	b3	11	light
CANB1_MOUSE- Calcineurin subunit B type 1	DTQLQQIVDK.2	594.317	458.225	20	35	b4	4	light
CANB1_MOUSE- Calcineurin subunit B type 1	DTQLQQIVDK.2	598.324	851.508	20	35	y7	2	heavy
CANB1_MOUSE- Calcineurin subunit B type 1	DTQLQQIVDK.2	598.324	738.424	20	35	y6	1	heavy
CANB1_MOUSE- Calcineurin subunit B type 1	DTQLQQIVDK.2	598.324	610.365	20	35	y5	9	heavy
CANB1_MOUSE- Calcineurin subunit B type 1	DTQLQQIVDK.2	598.324	270.154	20	35	y2	8	heavy
CANB1_MOUSE- Calcineurin subunit B type 1	DTQLQQIVDK.2	598.324	345.14	20	35	b3	11	heavy
CANB1_MOUSE- Calcineurin subunit B type 1	DTQLQQIVDK.2	598.324	458.225	20	35	b4	4	heavy
MYPR_MOUSE - Myelin proteolipid protein (PLP)	LIETYFSK.2	500.771	887.451	17	35	y7	6	light
MYPR_MOUSE - Myelin proteolipid protein (PLP)	LIETYFSK.2	500.771	774.367	17	35	y6	1	light
MYPR_MOUSE - Myelin proteolipid protein (PLP)	LIETYFSK.2	500.771	645.324	17	35	y5	3	light
MYPR_MOUSE - Myelin proteolipid protein (PLP)	LIETYFSK.2	500.771	381.213	17	35	y3	7	light
MYPR_MOUSE - Myelin proteolipid protein (PLP)	LIETYFSK.2	500.771	234.145	17	35	y2	9	light
MYPR_MOUSE - Myelin proteolipid protein (PLP)	LIETYFSK.2	500.771	227.175	17	35	b2	2	light
MYPR_MOUSE - Myelin proteolipid protein (PLP)	LIETYFSK.2	504.778	895.465	17	35	y7	6	heavy
MYPR_MOUSE - Myelin proteolipid protein (PLP)	LIETYFSK.2	504.778	782.381	17	35	y6	1	heavy
MYPR_MOUSE - Myelin proteolipid protein (PLP)	LIETYFSK.2	504.778	653.338	17	35	y5	3	heavy
MYPR_MOUSE - Myelin proteolipid protein (PLP)	LIETYFSK.2	504.778	389.227	17	35	y3	7	heavy
MYPR_MOUSE - Myelin proteolipid protein (PLP)	LIETYFSK.2	504.778	242.159	17	35	y2	9	heavy
MYPR_MOUSE - Myelin proteolipid protein (PLP)	LIETYFSK.2	504.778	227.175	17	35	b2	2	heavy
MYPR_MOUSE - Myelin proteolipid protein (PLP)	TSASIGSLC[+57.0]ADAR.2	654.814	962.472	23	35	y9	5	light
MYPR_MOUSE - Myelin proteolipid protein (PLP)	TSASIGSLC[+57.0]ADAR.2	654.814	849.388	23	35	y8	1	light
MYPR_MOUSE - Myelin proteolipid protein (PLP)	TSASIGSLC[+57.0]ADAR.2	654.814	792.367	23	35	y7	3	light
MYPR_MOUSE - Myelin proteolipid protein (PLP)	TSASIGSLC[+57.0]ADAR.2	654.814	705.335	23	35	y6	4	light
MYPR_MOUSE - Myelin proteolipid protein (PLP)	TSASIGSLC[+57.0]ADAR.2	654.814	592.251	23	35	y5	2	light
MYPR_MOUSE - Myelin proteolipid protein (PLP)	TSASIGSLC[+57.0]ADAR.2	654.814	432.22	23	35	y4	8	light
MYPR_MOUSE - Myelin proteolipid protein (PLP)	TSASIGSLC[+57.0]ADAR.2	654.814	246.156	23	35	y2	6	light
MYPR_MOUSE - Myelin proteolipid protein (PLP)	TSASIGSLC[+57.0]ADAR.2	659.818	972.481	23	35	y9	5	heavy
MYPR_MOUSE - Myelin proteolipid protein (PLP)	TSASIGSLC[+57.0]ADAR.2	659.818	859.397	23	35	y8	1	heavy
MYPR_MOUSE - Myelin proteolipid protein (PLP)	TSASIGSLC[+57.0]ADAR.2	659.818	802.375	23	35	y7	3	heavy
MYPR_MOUSE - Myelin proteolipid protein (PLP)	TSASIGSLC[+57.0]ADAR.2	659.818	715.343	23	35	y6	4	heavy
MYPR_MOUSE - Myelin proteolipid protein (PLP)	TSASIGSLC[+57.0]ADAR.2	659.818	602.259	23	35	y5	2	heavy
MYPR_MOUSE - Myelin proteolipid protein (PLP)	TSASIGSLC[+57.0]ADAR.2	659.818	442.228	23	35	y4	8	heavy
MYPR_MOUSE - Myelin proteolipid protein (PLP)	TSASIGSLC[+57.0]ADAR.2	659.818	256.164	23	35	y2	6	heavy
MYPR_MOUSE - Myelin proteolipid protein (PLP)	MYGVLPWNAFPGK.2	740.376	1185.64	27	35	y11	7	light
MYPR_MOUSE - Myelin proteolipid protein (PLP)	MYGVLPWNAFPGK.2	740.376	1029.55	27	35	y9	2	light
MYPR_MOUSE - Myelin proteolipid protein (PLP)	MYGVLPWNAFPGK.2	740.376	916.468	27	35	y8	1	light
MYPR_MOUSE - Myelin proteolipid protein (PLP)	MYGVLPWNAFPGK.2	740.376	448.255	27	35	y4	10	light
MYPR_MOUSE - Myelin proteolipid protein (PLP)	MYGVLPWNAFPGK.2	740.376	301.187	27	35	y3	5	light
MYPR_MOUSE - Myelin proteolipid protein (PLP)	MYGVLPWNAFPGK.2	740.376	352.133	27	35	b3	8	light
MYPR_MOUSE - Myelin proteolipid protein (PLP)	MYGVLPWNAFPGK.2	740.376	451.201	27	35	b4	6	light
MYPR_MOUSE - Myelin proteolipid protein (PLP)	MYGVLPWNAFPGK.2	744.383	1193.66	27	35	y11	7	heavy
MYPR_MOUSE - Myelin proteolipid protein (PLP)	MYGVLPWNAFPGK.2	744.383	1037.57	27	35	y9	2	heavy
MYPR_MOUSE - Myelin proteolipid protein (PLP)	MYGVLPWNAFPGK.2	744.383	924.482	27	35	y8	1	heavy
MYPR_MOUSE - Myelin proteolipid protein (PLP)	MYGVLPWNAFPGK.2	744.383	456.27	27	35	y4	10	heavy
MYPR_MOUSE - Myelin proteolipid protein (PLP)	MYGVLPWNAFPGK.2	744.383	309.201	27	35	y3	5	heavy
MYPR_MOUSE - Myelin proteolipid protein (PLP)	MYGVLPWNAFPGK.2	744.383	352.133	27	35	b3	8	heavy
MYPR_MOUSE - Myelin proteolipid protein (PLP)	MYGVLPWNAFPGK.2	744.383	451.201	27	35	b4	6	heavy
MBP_MOUSE - Myelin basic protein (MBP)	DTGILDSIGR.2	523.777	830.473	17	35	y8	5	light
MBP_MOUSE - Myelin basic protein (MBP)	DTGILDSIGR.2	523.777	660.368	17	35	y6	1	light
MBP_MOUSE - Myelin basic protein (MBP)	DTGILDSIGR.2	523.777	547.283	17	35	y5	2	light
MBP_MOUSE - Myelin basic protein (MBP)	DTGILDSIGR.2	523.777	432.257	17	35	y4	6	light
MBP_MOUSE - Myelin basic protein (MBP)	DTGILDSIGR.2	523.777	232.14	17	35	y2	7	light
MBP_MOUSE - Myelin basic protein (MBP)	DTGILDSIGR.2	528.782	840.481	17	35	y8	5	heavy
MBP_MOUSE - Myelin basic protein (MBP)	DTGILDSIGR.2	528.782	670.376	17	35	y6	1	heavy
MBP_MOUSE - Myelin basic protein (MBP)	DTGILDSIGR.2	528.782	557.292	17	35	y5	2	heavy
MBP_MOUSE - Myelin basic protein (MBP)	DTGILDSIGR.2	528.782	442.265	17	35	y4	6	heavy
MBP_MOUSE - Myelin basic protein (MBP)	DTGILDSIGR.2	528.782	242.149	17	35	y2	7	heavy
SYT1_MOUSE - Synaptotagmin 1	HDIIGEFK.2	479.753	821.44	16	35	y7	4	light
SYT1_MOUSE - Synaptotagmin 1	HDIIGEFK.2	479.753	706.413	16	35	y6	3	light
SYT1_MOUSE - Synaptotagmin 1	HDIIGEFK.2	479.753	294.181	16	35	y2	2	light
SYT1_MOUSE - Synaptotagmin 1	HDIIGEFK.2	479.753	253.093	16	35	b2	5	light
SYT1_MOUSE - Synaptotagmin 1	HDIIGEFK.2	479.753	366.177	16	35	b3	7	light
SYT1_MOUSE - Synaptotagmin 1	HDIIGEFK.2	479.753	665.325	16	35	b6	1	light
SYT1_MOUSE - Synaptotagmin 1	HDIIGEFK.2	483.76	829.455	16	35	y7	4	heavy
SYT1_MOUSE - Synaptotagmin 1	HDIIGEFK.2	483.76	714.428	16	35	y6	3	heavy
SYT1_MOUSE - Synaptotagmin 1	HDIIGEFK.2	483.76	302.195	16	35	y2	2	heavy
SYT1_MOUSE - Synaptotagmin 1	HDIIGEFK.2	483.76	253.093	16	35	b2	5	heavy
SYT1_MOUSE - Synaptotagmin 1	HDIIGEFK.2	483.76	366.177	16	35	b3	7	heavy
SYT1_MOUSE - Synaptotagmin 1	HDIIGEFK.2	483.76	665.325	16	35	b6	1	heavy
SYT1_MOUSE - Synaptotagmin 1	VFVGYNSTGAELR.2	706.862	1166.58	25	35	y11	6	light
SYT1_MOUSE - Synaptotagmin 1	VFVGYNSTGAELR.2	706.862	1067.51	25	35	y10	2	light
SYT1_MOUSE - Synaptotagmin 1	VFVGYNSTGAELR.2	706.862	1010.49	25	35	y9	7	light
SYT1_MOUSE - Synaptotagmin 1	VFVGYNSTGAELR.2	706.862	847.427	25	35	y8	3	light
SYT1_MOUSE - Synaptotagmin 1	VFVGYNSTGAELR.2	706.862	733.384	25	35	y7	4	light
SYT1_MOUSE - Synaptotagmin 1	VFVGYNSTGAELR.2	706.862	646.352	25	35	y6	8	light
SYT1_MOUSE - Synaptotagmin 1	VFVGYNSTGAELR.2	706.862	545.304	25	35	y5	5	light
SYT1_MOUSE - Synaptotagmin 1	VFVGYNSTGAELR.2	711.866	1176.59	25	35	y11	6	heavy
SYT1_MOUSE - Synaptotagmin 1	VFVGYNSTGAELR.2	711.866	1077.52	25	35	y10	2	heavy
SYT1_MOUSE - Synaptotagmin 1	VFVGYNSTGAELR.2	711.866	1020.5	25	35	y9	7	heavy
SYT1_MOUSE - Synaptotagmin 1	VFVGYNSTGAELR.2	711.866	857.435	25	35	y8	3	heavy
SYT1_MOUSE - Synaptotagmin 1	VFVGYNSTGAELR.2	711.866	743.392	25	35	y7	4	heavy
SYT1_MOUSE - Synaptotagmin 1	VFVGYNSTGAELR.2	711.866	656.36	25	35	y6	8	heavy
SYT1_MOUSE - Synaptotagmin 1	VFVGYNSTGAELR.2	711.866	555.312	25	35	y5	5	heavy
MARCS_MOUSE - Myristoylated alanine-rich C-kinase substrate	DEAAAATEPGAGAADK.2	722.831	686.347	26	35	y8	1	light
MARCS_MOUSE - Myristoylated alanine-rich C-kinase substrate	DEAAAATEPGAGAADK.2	722.831	387.151	26	35	b4	10	light
MARCS_MOUSE - Myristoylated alanine-rich C-kinase substrate	DEAAAATEPGAGAADK.2	726.838	694.361	26	35	y8	1	heavy
MARCS_MOUSE - Myristoylated alanine-rich C-kinase substrate	DEAAAATEPGAGAADK.2	726.838	387.151	26	35	b4	10	heavy
MARCS_MOUSE - Myristoylated alanine-rich C-kinase substrate	AEDGAAPSPSSETPK.2	722.334	1000.49	26	35	y10	2	light
MARCS_MOUSE - Myristoylated alanine-rich C-kinase substrate	AEDGAAPSPSSETPK.2	722.334	929.457	26	35	y9	1	light
MARCS_MOUSE - Myristoylated alanine-rich C-kinase substrate	AEDGAAPSPSSETPK.2	722.334	745.373	26	35	y7	6	light
MARCS_MOUSE - Myristoylated alanine-rich C-kinase substrate	AEDGAAPSPSSETPK.2	722.334	244.166	26	35	y2	10	light
MARCS_MOUSE - Myristoylated alanine-rich C-kinase substrate	AEDGAAPSPSSETPK.2	722.334	444.173	26	35	b5	5	light
MARCS_MOUSE - Myristoylated alanine-rich C-kinase substrate	AEDGAAPSPSSETPK.2	722.334	515.21	26	35	b6	3	light
MARCS_MOUSE - Myristoylated alanine-rich C-kinase substrate	AEDGAAPSPSSETPK.2	726.341	1008.51	26	35	y10	2	heavy
MARCS_MOUSE - Myristoylated alanine-rich C-kinase substrate	AEDGAAPSPSSETPK.2	726.341	937.472	26	35	y9	1	heavy
MARCS_MOUSE - Myristoylated alanine-rich C-kinase substrate	AEDGAAPSPSSETPK.2	726.341	753.387	26	35	y7	6	heavy
MARCS_MOUSE - Myristoylated alanine-rich C-kinase substrate	AEDGAAPSPSSETPK.2	726.341	252.18	26	35	y2	10	heavy
MARCS_MOUSE - Myristoylated alanine-rich C-kinase substrate	AEDGAAPSPSSETPK.2	726.341	444.173	26	35	b5	5	heavy
MARCS_MOUSE - Myristoylated alanine-rich C-kinase substrate	AEDGAAPSPSSETPK.2	726.341	515.21	26	35	b6	3	heavy
MARCS_MOUSE - Myristoylated alanine-rich C-kinase substrate	ESGEGAEAEGATAEGAK.2	782.342	1161.54	28	35	y13	6	light
MARCS_MOUSE - Myristoylated alanine-rich C-kinase substrate	ESGEGAEAEGATAEGAK.2	782.342	1033.48	28	35	y11	4	light
MARCS_MOUSE - Myristoylated alanine-rich C-kinase substrate	ESGEGAEAEGATAEGAK.2	782.342	904.437	28	35	y10	2	light
MARCS_MOUSE - Myristoylated alanine-rich C-kinase substrate	ESGEGAEAEGATAEGAK.2	782.342	704.357	28	35	y8	1	light
MARCS_MOUSE - Myristoylated alanine-rich C-kinase substrate	ESGEGAEAEGATAEGAK.2	786.349	1169.55	28	35	y13	6	heavy
MARCS_MOUSE - Myristoylated alanine-rich C-kinase substrate	ESGEGAEAEGATAEGAK.2	786.349	1041.49	28	35	y11	4	heavy
MARCS_MOUSE - Myristoylated alanine-rich C-kinase substrate	ESGEGAEAEGATAEGAK.2	786.349	912.451	28	35	y10	2	heavy
MARCS_MOUSE - Myristoylated alanine-rich C-kinase substrate	ESGEGAEAEGATAEGAK.2	786.349	712.372	28	35	y8	1	heavy
NCAM1_MOUSE - Neural cell adhesion molecule 1 (N-CAM-1)	FFLC[+57.0]QVAGDAK.2	628.311	961.477	22	35	y9	1	light
NCAM1_MOUSE - Neural cell adhesion molecule 1 (N-CAM-1)	FFLC[+57.0]QVAGDAK.2	628.311	848.393	22	35	y8	2	light
NCAM1_MOUSE - Neural cell adhesion molecule 1 (N-CAM-1)	FFLC[+57.0]QVAGDAK.2	628.311	688.362	22	35	y7	6	light
NCAM1_MOUSE - Neural cell adhesion molecule 1 (N-CAM-1)	FFLC[+57.0]QVAGDAK.2	628.311	560.304	22	35	y6	10	light
NCAM1_MOUSE - Neural cell adhesion molecule 1 (N-CAM-1)	FFLC[+57.0]QVAGDAK.2	628.311	461.235	22	35	y5	5	light
NCAM1_MOUSE - Neural cell adhesion molecule 1 (N-CAM-1)	FFLC[+57.0]QVAGDAK.2	628.311	390.198	22	35	y4	7	light
NCAM1_MOUSE - Neural cell adhesion molecule 1 (N-CAM-1)	FFLC[+57.0]QVAGDAK.2	632.318	969.491	22	35	y9	1	heavy
NCAM1_MOUSE - Neural cell adhesion molecule 1 (N-CAM-1)	FFLC[+57.0]QVAGDAK.2	632.318	856.407	22	35	y8	2	heavy
NCAM1_MOUSE - Neural cell adhesion molecule 1 (N-CAM-1)	FFLC[+57.0]QVAGDAK.2	632.318	696.377	22	35	y7	6	heavy
NCAM1_MOUSE - Neural cell adhesion molecule 1 (N-CAM-1)	FFLC[+57.0]QVAGDAK.2	632.318	568.318	22	35	y6	10	heavy
NCAM1_MOUSE - Neural cell adhesion molecule 1 (N-CAM-1)	FFLC[+57.0]QVAGDAK.2	632.318	469.25	22	35	y5	5	heavy
NCAM1_MOUSE - Neural cell adhesion molecule 1 (N-CAM-1)	FFLC[+57.0]QVAGDAK.2	632.318	398.213	22	35	y4	7	heavy
NCAM1_MOUSE - Neural cell adhesion molecule 1 (N-CAM-1)	SLGEESWHFK.2	610.291	1019.46	21	35	y8	2	light
NCAM1_MOUSE - Neural cell adhesion molecule 1 (N-CAM-1)	SLGEESWHFK.2	610.291	833.394	21	35	y6	3	light
NCAM1_MOUSE - Neural cell adhesion molecule 1 (N-CAM-1)	SLGEESWHFK.2	610.291	510.233	21	35	y8	1	light
NCAM1_MOUSE - Neural cell adhesion molecule 1 (N-CAM-1)	SLGEESWHFK.2	614.298	1027.47	21	35	y8	2	heavy
NCAM1_MOUSE - Neural cell adhesion molecule 1 (N-CAM-1)	SLGEESWHFK.2	614.298	841.408	21	35	y6	3	heavy
NCAM1_MOUSE - Neural cell adhesion molecule 1 (N-CAM-1)	SLGEESWHFK.2	614.298	514.24	21	35	y8	1	heavy
NCAM1_MOUSE - Neural cell adhesion molecule 1 (N-CAM-1)	GLGEISAATEFK.2	611.819	1052.53	21	35	y10	6	light
NCAM1_MOUSE - Neural cell adhesion molecule 1 (N-CAM-1)	GLGEISAATEFK.2	611.819	866.462	21	35	y8	2	light
NCAM1_MOUSE - Neural cell adhesion molecule 1 (N-CAM-1)	GLGEISAATEFK.2	611.819	753.378	21	35	y7	1	light
NCAM1_MOUSE - Neural cell adhesion molecule 1 (N-CAM-1)	GLGEISAATEFK.2	611.819	666.346	21	35	y6	5	light
NCAM1_MOUSE - Neural cell adhesion molecule 1 (N-CAM-1)	GLGEISAATEFK.2	611.819	357.177	21	35	b4	8	light
NCAM1_MOUSE - Neural cell adhesion molecule 1 (N-CAM-1)	GLGEISAATEFK.2	615.826	1060.54	21	35	y10	6	heavy
NCAM1_MOUSE - Neural cell adhesion molecule 1 (N-CAM-1)	GLGEISAATEFK.2	615.826	874.476	21	35	y8	2	heavy
NCAM1_MOUSE - Neural cell adhesion molecule 1 (N-CAM-1)	GLGEISAATEFK.2	615.826	761.392	21	35	y7	1	heavy
NCAM1_MOUSE - Neural cell adhesion molecule 1 (N-CAM-1)	GLGEISAATEFK.2	615.826	674.36	21	35	y6	5	heavy
NCAM1_MOUSE - Neural cell adhesion molecule 1 (N-CAM-1)	GLGEISAATEFK.2	615.826	357.177	21	35	b4	8	heavy
NEUM_MOUSE - Neuromodulin (Axonal membrane protein GAP-43)	DDAPVADGVEK.2	558.264	814.431	19	35	y8	2	light
NEUM_MOUSE - Neuromodulin (Axonal membrane protein GAP-43)	DDAPVADGVEK.2	558.264	618.309	19	35	y6	5	light
NEUM_MOUSE - Neuromodulin (Axonal membrane protein GAP-43)	DDAPVADGVEK.2	558.264	407.719	19	35	y8	1	light
NEUM_MOUSE - Neuromodulin (Axonal membrane protein GAP-43)	DDAPVADGVEK.2	558.264	231.061	19	35	b2	6	light
NEUM_MOUSE - Neuromodulin (Axonal membrane protein GAP-43)	DDAPVADGVEK.2	558.264	302.098	19	35	b3	3	light
NEUM_MOUSE - Neuromodulin (Axonal membrane protein GAP-43)	DDAPVADGVEK.2	562.271	822.445	19	35	y8	2	heavy
NEUM_MOUSE - Neuromodulin (Axonal membrane protein GAP-43)	DDAPVADGVEK.2	562.271	626.324	19	35	y6	5	heavy
NEUM_MOUSE - Neuromodulin (Axonal membrane protein GAP-43)	DDAPVADGVEK.2	562.271	411.726	19	35	y8	1	heavy
NEUM_MOUSE - Neuromodulin (Axonal membrane protein GAP-43)	DDAPVADGVEK.2	562.271	231.061	19	35	b2	6	heavy
NEUM_MOUSE - Neuromodulin (Axonal membrane protein GAP-43)	DDAPVADGVEK.2	562.271	302.098	19	35	b3	3	heavy
NEUM_MOUSE - Neuromodulin (Axonal membrane protein GAP-43)	EGDGSATTDAAPATSPK.2	788.36	1130.57	29	35	y12	7	light
NEUM_MOUSE - Neuromodulin (Axonal membrane protein GAP-43)	EGDGSATTDAAPATSPK.2	788.36	1059.53	29	35	y11	3	light
NEUM_MOUSE - Neuromodulin (Axonal membrane protein GAP-43)	EGDGSATTDAAPATSPK.2	788.36	958.484	29	35	y10	2	light
NEUM_MOUSE - Neuromodulin (Axonal membrane protein GAP-43)	EGDGSATTDAAPATSPK.2	788.36	857.436	29	35	y9	4	light
NEUM_MOUSE - Neuromodulin (Axonal membrane protein GAP-43)	EGDGSATTDAAPATSPK.2	788.36	742.409	29	35	y8	6	light
NEUM_MOUSE - Neuromodulin (Axonal membrane protein GAP-43)	EGDGSATTDAAPATSPK.2	788.36	600.335	29	35	y6	1	light
NEUM_MOUSE - Neuromodulin (Axonal membrane protein GAP-43)	EGDGSATTDAAPATSPK.2	792.367	1138.58	29	35	y12	7	heavy
NEUM_MOUSE - Neuromodulin (Axonal membrane protein GAP-43)	EGDGSATTDAAPATSPK.2	792.367	1067.55	29	35	y11	3	heavy
NEUM_MOUSE - Neuromodulin (Axonal membrane protein GAP-43)	EGDGSATTDAAPATSPK.2	792.367	966.498	29	35	y10	2	heavy
NEUM_MOUSE - Neuromodulin (Axonal membrane protein GAP-43)	EGDGSATTDAAPATSPK.2	792.367	865.451	29	35	y9	4	heavy
NEUM_MOUSE - Neuromodulin (Axonal membrane protein GAP-43)	EGDGSATTDAAPATSPK.2	792.367	750.424	29	35	y8	6	heavy
NEUM_MOUSE - Neuromodulin (Axonal membrane protein GAP-43)	EGDGSATTDAAPATSPK.2	792.367	608.349	29	35	y6	1	heavy
NFL_MOUSE - Neurofilament light polypeptide (NF-L)	FASFIER.2	435.229	722.383	14	35	y6	7	light
NFL_MOUSE - Neurofilament light polypeptide (NF-L)	FASFIER.2	435.229	651.346	14	35	y5	1	light
NFL_MOUSE - Neurofilament light polypeptide (NF-L)	FASFIER.2	435.229	219.113	14	35	b2	2	light
NFL_MOUSE - Neurofilament light polypeptide (NF-L)	FASFIER.2	440.234	732.391	14	35	y6	7	heavy
NFL_MOUSE - Neurofilament light polypeptide (NF-L)	FASFIER.2	440.234	661.354	14	35	y5	1	heavy
NFL_MOUSE - Neurofilament light polypeptide (NF-L)	FASFIER.2	440.234	219.113	14	35	b2	2	heavy
NFL_MOUSE - Neurofilament light polypeptide (NF-L)	VLEAELLVLR.2	577.861	942.562	20	35	y8	2	light
NFL_MOUSE - Neurofilament light polypeptide (NF-L)	VLEAELLVLR.2	577.861	387.271	20	35	y3	1	light
NFL_MOUSE - Neurofilament light polypeptide (NF-L)	VLEAELLVLR.2	577.861	288.203	20	35	y2	5	light
NFL_MOUSE - Neurofilament light polypeptide (NF-L)	VLEAELLVLR.2	582.865	952.57	20	35	y8	2	heavy
NFL_MOUSE - Neurofilament light polypeptide (NF-L)	VLEAELLVLR.2	582.865	397.28	20	35	y3	1	heavy
NFL_MOUSE - Neurofilament light polypeptide (NF-L)	VLEAELLVLR.2	582.865	298.211	20	35	y2	5	heavy
NFL_MOUSE - Neurofilament light polypeptide (NF-L)	FTVLTESAAK.2	533.793	818.462	18	35	y8	1	light
NFL_MOUSE - Neurofilament light polypeptide (NF-L)	FTVLTESAAK.2	533.793	719.393	18	35	y7	3	light
NFL_MOUSE - Neurofilament light polypeptide (NF-L)	FTVLTESAAK.2	533.793	606.309	18	35	y6	2	light
NFL_MOUSE - Neurofilament light polypeptide (NF-L)	FTVLTESAAK.2	533.793	231.142	18	35	b4	7	light
NFL_MOUSE - Neurofilament light polypeptide (NF-L)	FTVLTESAAK.2	537.8	826.476	18	35	y8	1	heavy
NFL_MOUSE - Neurofilament light polypeptide (NF-L)	FTVLTESAAK.2	537.8	727.408	18	35	y7	3	heavy
NFL_MOUSE - Neurofilament light polypeptide (NF-L)	FTVLTESAAK.2	537.8	614.324	18	35	y6	2	heavy
NFL_MOUSE - Neurofilament light polypeptide (NF-L)	FTVLTESAAK.2	537.8	231.142	18	35	b4	7	heavy
NSF_MOUSE - Vesicle-fusing ATPase	VVNGPEILNK.2	541.814	884.484	18	35	y8	1	light
NSF_MOUSE - Vesicle-fusing ATPase	VVNGPEILNK.2	541.814	713.419	18	35	y6	4	light
NSF_MOUSE - Vesicle-fusing ATPase	VVNGPEILNK.2	541.814	374.24	18	35	y3	6	light
NSF_MOUSE - Vesicle-fusing ATPase	VVNGPEILNK.2	541.814	261.156	18	35	y2	7	light
NSF_MOUSE - Vesicle-fusing ATPase	VVNGPEILNK.2	541.814	442.745	18	35	y8	2	light
NSF_MOUSE - Vesicle-fusing ATPase	VVNGPEILNK.2	545.821	892.498	18	35	y8	1	heavy
NSF_MOUSE - Vesicle-fusing ATPase	VVNGPEILNK.2	545.821	721.433	18	35	y6	4	heavy
NSF_MOUSE - Vesicle-fusing ATPase	VVNGPEILNK.2	545.821	382.254	18	35	y3	6	heavy
NSF_MOUSE - Vesicle-fusing ATPase	VVNGPEILNK.2	545.821	269.17	18	35	y2	7	heavy
NSF_MOUSE - Vesicle-fusing ATPase	VVNGPEILNK.2	545.821	446.753	18	35	y8	2	heavy
NSF_MOUSE - Vesicle-fusing ATPase	YVGESEANIR.2	569.28	875.422	19	35	y8	1	light
NSF_MOUSE - Vesicle-fusing ATPase	YVGESEANIR.2	569.28	689.358	19	35	y6	2	light
NSF_MOUSE - Vesicle-fusing ATPase	YVGESEANIR.2	569.28	473.283	19	35	y4	5	light
NSF_MOUSE - Vesicle-fusing ATPase	YVGESEANIR.2	569.28	263.139	19	35	b2	3	light
NSF_MOUSE - Vesicle-fusing ATPase	YVGESEANIR.2	574.285	885.43	19	35	y8	1	heavy
NSF_MOUSE - Vesicle-fusing ATPase	YVGESEANIR.2	574.285	699.366	19	35	y6	2	heavy
NSF_MOUSE - Vesicle-fusing ATPase	YVGESEANIR.2	574.285	483.291	19	35	y4	5	heavy
NSF_MOUSE - Vesicle-fusing ATPase	YVGESEANIR.2	574.285	263.139	19	35	b2	3	heavy
NSF_MOUSE - Vesicle-fusing ATPase	LLDYVPIGPR.2	571.832	916.489	20	35	y8	2	light
NSF_MOUSE - Vesicle-fusing ATPase	LLDYVPIGPR.2	571.832	801.462	20	35	y7	5	light
NSF_MOUSE - Vesicle-fusing ATPase	LLDYVPIGPR.2	571.832	638.398	20	35	y6	4	light
NSF_MOUSE - Vesicle-fusing ATPase	LLDYVPIGPR.2	571.832	539.33	20	35	y5	1	light
NSF_MOUSE - Vesicle-fusing ATPase	LLDYVPIGPR.2	571.832	227.175	20	35	b2	6	light
NSF_MOUSE - Vesicle-fusing ATPase	LLDYVPIGPR.2	571.832	342.202	20	35	b3	8	light
NSF_MOUSE - Vesicle-fusing ATPase	LLDYVPIGPR.2	576.836	926.497	20	35	y8	2	heavy
NSF_MOUSE - Vesicle-fusing ATPase	LLDYVPIGPR.2	576.836	811.47	20	35	y7	5	heavy
NSF_MOUSE - Vesicle-fusing ATPase	LLDYVPIGPR.2	576.836	648.407	20	35	y6	4	heavy
NSF_MOUSE - Vesicle-fusing ATPase	LLDYVPIGPR.2	576.836	549.338	20	35	y5	1	heavy
NSF_MOUSE - Vesicle-fusing ATPase	LLDYVPIGPR.2	576.836	227.175	20	35	b2	6	heavy
NSF_MOUSE - Vesicle-fusing ATPase	LLDYVPIGPR.2	576.836	342.202	20	35	b3	8	heavy
PP2BB_MOUSE - Ser/thr-protein phosphatase 2B cat. subunit β	IINEGAAILR.2	535.322	843.468	18	35	y8	1	light
PP2BB_MOUSE - Ser/thr-protein phosphatase 2B cat. subunit β	IINEGAAILR.2	535.322	600.383	18	35	y6	3	light
PP2BB_MOUSE - Ser/thr-protein phosphatase 2B cat. subunit β	IINEGAAILR.2	540.326	853.477	18	35	y8	1	heavy
PP2BB_MOUSE - Ser/thr-protein phosphatase 2B cat. subunit β	IINEGAAILR.2	540.326	610.391	18	35	y6	3	heavy
PP2BB_MOUSE - Ser/thr-protein phosphatase 2B cat. subunit β	GLTPTGMLPSGVLAGGR.2	792.432	1114.6	29	35	y12	8	light
PP2BB_MOUSE - Ser/thr-protein phosphatase 2B cat. subunit β	GLTPTGMLPSGVLAGGR.2	792.432	926.542	29	35	y10	6	light
PP2BB_MOUSE - Ser/thr-protein phosphatase 2B cat. subunit β	GLTPTGMLPSGVLAGGR.2	792.432	813.458	29	35	y9	2	light
PP2BB_MOUSE - Ser/thr-protein phosphatase 2B cat. subunit β	GLTPTGMLPSGVLAGGR.2	792.432	707.38	29	35	y15	5	light
PP2BB_MOUSE - Ser/thr-protein phosphatase 2B cat. subunit β	GLTPTGMLPSGVLAGGR.2	792.432	656.856	29	35	y14	1	light
PP2BB_MOUSE - Ser/thr-protein phosphatase 2B cat. subunit β	GLTPTGMLPSGVLAGGR.2	797.436	1124.61	29	35	y12	8	heavy
PP2BB_MOUSE - Ser/thr-protein phosphatase 2B cat. subunit β	GLTPTGMLPSGVLAGGR.2	797.436	936.55	29	35	y10	6	heavy
PP2BB_MOUSE - Ser/thr-protein phosphatase 2B cat. subunit β	GLTPTGMLPSGVLAGGR.2	797.436	823.466	29	35	y9	2	heavy
PP2BB_MOUSE - Ser/thr-protein phosphatase 2B cat. subunit β	GLTPTGMLPSGVLAGGR.2	797.436	712.384	29	35	y15	5	heavy
PP2BB_MOUSE - Ser/thr-protein phosphatase 2B cat. subunit β	GLTPTGMLPSGVLAGGR.2	797.436	661.86	29	35	y14	1	heavy
SYN1_MOUSE - Synapsin 1	VLLVIDEPHTDWAK.2	818.441	1211.57	30	35	y10	3	light
SYN1_MOUSE - Synapsin 1	VLLVIDEPHTDWAK.2	818.441	1098.49	30	35	y9	1	light
SYN1_MOUSE - Synapsin 1	VLLVIDEPHTDWAK.2	818.441	983.458	30	35	y8	5	light
SYN1_MOUSE - Synapsin 1	VLLVIDEPHTDWAK.2	822.448	1219.58	30	35	y10	3	heavy
SYN1_MOUSE - Synapsin 1	VLLVIDEPHTDWAK.2	822.448	1106.5	30	35	y9	1	heavy
SYN1_MOUSE - Synapsin 1	VLLVIDEPHTDWAK.2	822.448	991.472	30	35	y8	5	heavy
SYN1_MOUSE - Synapsin 1	EMLSSTTYPVVVK.2	727.384	1080.59	26	35	y10	4	light
SYN1_MOUSE - Synapsin 1	EMLSSTTYPVVVK.2	727.384	993.562	26	35	y9	6	light
SYN1_MOUSE - Synapsin 1	EMLSSTTYPVVVK.2	727.384	906.529	26	35	y8	5	light
SYN1_MOUSE - Synapsin 1	EMLSSTTYPVVVK.2	727.384	805.482	26	35	y7	3	light
SYN1_MOUSE - Synapsin 1	EMLSSTTYPVVVK.2	727.384	704.434	26	35	y6	2	light
SYN1_MOUSE - Synapsin 1	EMLSSTTYPVVVK.2	727.384	541.371	26	35	y5	1	light
SYN1_MOUSE - Synapsin 1	EMLSSTTYPVVVK.2	731.391	1088.61	26	35	y10	4	heavy
SYN1_MOUSE - Synapsin 1	EMLSSTTYPVVVK.2	731.391	1001.58	26	35	y9	6	heavy
SYN1_MOUSE - Synapsin 1	EMLSSTTYPVVVK.2	731.391	914.544	26	35	y8	5	heavy
SYN1_MOUSE - Synapsin 1	EMLSSTTYPVVVK.2	731.391	813.496	26	35	y7	3	heavy
SYN1_MOUSE - Synapsin 1	EMLSSTTYPVVVK.2	731.391	712.448	26	35	y6	2	heavy
SYN1_MOUSE - Synapsin 1	EMLSSTTYPVVVK.2	731.391	549.385	26	35	y5	1	heavy
SYN1_MOUSE - Synapsin 1	TSVSGNWK.2	439.722	690.357	14	35	y6	1	light
SYN1_MOUSE - Synapsin 1	TSVSGNWK.2	439.722	591.289	14	35	y5	2	light
SYN1_MOUSE - Synapsin 1	TSVSGNWK.2	439.722	504.257	14	35	y4	4	light
SYN1_MOUSE - Synapsin 1	TSVSGNWK.2	439.722	189.087	14	35	b2	3	light
SYN1_MOUSE - Synapsin 1	TSVSGNWK.2	443.729	698.371	14	35	y6	1	heavy
SYN1_MOUSE - Synapsin 1	TSVSGNWK.2	443.729	599.303	14	35	y5	2	heavy
SYN1_MOUSE - Synapsin 1	TSVSGNWK.2	443.729	512.271	14	35	y4	4	heavy
SYN1_MOUSE - Synapsin 1	TSVSGNWK.2	443.729	189.087	14	35	b2	3	heavy
SNJ1_MOUSE - Synaptojanin 1	IYAGTGALEGK.2	540.29	966.489	18	35	y10	9	light
SNJ1_MOUSE - Synaptojanin 1	IYAGTGALEGK.2	540.29	803.426	18	35	y9	1	light
SNJ1_MOUSE - Synaptojanin 1	IYAGTGALEGK.2	540.29	732.389	18	35	y8	3	light
SNJ1_MOUSE - Synaptojanin 1	IYAGTGALEGK.2	544.297	974.503	18	35	y10	9	heavy
SNJ1_MOUSE - Synaptojanin 1	IYAGTGALEGK.2	544.297	811.44	18	35	y9	1	heavy
SNJ1_MOUSE - Synaptojanin 1	IYAGTGALEGK.2	544.297	740.403	18	35	y8	3	heavy
SNJ1_MOUSE - Synaptojanin 1	IDLPNEEVK.2	528.782	943.473	18	35	y8	6	light
SNJ1_MOUSE - Synaptojanin 1	IDLPNEEVK.2	528.782	828.446	18	35	y7	2	light
SNJ1_MOUSE - Synaptojanin 1	IDLPNEEVK.2	528.782	715.362	18	35	y6	1	light
SNJ1_MOUSE - Synaptojanin 1	IDLPNEEVK.2	528.782	414.727	18	35	y7	3	light
SNJ1_MOUSE - Synaptojanin 1	IDLPNEEVK.2	528.782	229.118	18	35	b2	4	light
SNJ1_MOUSE - Synaptojanin 1	IDLPNEEVK.2	532.789	951.487	18	35	y8	6	heavy
SNJ1_MOUSE - Synaptojanin 1	IDLPNEEVK.2	532.789	836.46	18	35	y7	2	heavy
SNJ1_MOUSE - Synaptojanin 1	IDLPNEEVK.2	532.789	723.376	18	35	y6	1	heavy
SNJ1_MOUSE - Synaptojanin 1	IDLPNEEVK.2	532.789	418.734	18	35	y7	3	heavy
SNJ1_MOUSE - Synaptojanin 1	IDLPNEEVK.2	532.789	229.118	18	35	b2	4	heavy
SNJ1_MOUSE - Synaptojanin 1	AGVISAPQSQAR.2	592.823	844.427	20	35	y8	2	light
SNJ1_MOUSE - Synaptojanin 1	AGVISAPQSQAR.2	592.823	757.395	20	35	y7	3	light
SNJ1_MOUSE - Synaptojanin 1	AGVISAPQSQAR.2	592.823	686.358	20	35	y6	1	light
SNJ1_MOUSE - Synaptojanin 1	AGVISAPQSQAR.2	592.823	341.218	20	35	b4	8	light
SNJ1_MOUSE - Synaptojanin 1	AGVISAPQSQAR.2	597.827	854.435	20	35	y8	2	heavy
SNJ1_MOUSE - Synaptojanin 1	AGVISAPQSQAR.2	597.827	767.403	20	35	y7	3	heavy
SNJ1_MOUSE - Synaptojanin 1	AGVISAPQSQAR.2	597.827	696.366	20	35	y6	1	heavy
SNJ1_MOUSE - Synaptojanin 1	AGVISAPQSQAR.2	597.827	471.255	20	35	y4	10	heavy
KCC2B_MOUSE - CaM kinase II subunit beta	NLINQMLTINPAK.2	735.411	1129.6	26	35	y10	2	light
KCC2B_MOUSE - CaM kinase II subunit beta	NLINQMLTINPAK.2	735.411	756.461	26	35	y7	8	light
KCC2B_MOUSE - CaM kinase II subunit beta	NLINQMLTINPAK.2	735.411	643.377	26	35	y6	3	light
KCC2B_MOUSE - CaM kinase II subunit beta	NLINQMLTINPAK.2	735.411	429.246	26	35	y4	1	light
KCC2B_MOUSE - CaM kinase II subunit beta	NLINQMLTINPAK.2	735.411	315.203	26	35	y3	5	light
KCC2B_MOUSE - CaM kinase II subunit beta	NLINQMLTINPAK.2	735.411	341.218	26	35	b3	6	light
KCC2B_MOUSE - CaM kinase II subunit beta	NLINQMLTINPAK.2	739.418	1137.62	26	35	y10	2	heavy
KCC2B_MOUSE - CaM kinase II subunit beta	NLINQMLTINPAK.2	739.418	764.476	26	35	y7	8	heavy
KCC2B_MOUSE - CaM kinase II subunit beta	NLINQMLTINPAK.2	739.418	651.392	26	35	y6	3	heavy
KCC2B_MOUSE - CaM kinase II subunit beta	NLINQMLTINPAK.2	739.418	437.26	26	35	y4	1	heavy
KCC2B_MOUSE - CaM kinase II subunit beta	NLINQMLTINPAK.2	739.418	323.217	26	35	y3	5	heavy
KCC2B_MOUSE - CaM kinase II subunit beta	NLINQMLTINPAK.2	739.418	341.218	26	35	b3	6	heavy
KCC2B_MOUSE - CaM kinase II subunit beta	GAILTTMLATR.2	574.329	793.424	20	35	y7	2	light
KCC2B_MOUSE - CaM kinase II subunit beta	GAILTTMLATR.2	574.329	692.376	20	35	y6	8	light
KCC2B_MOUSE - CaM kinase II subunit beta	GAILTTMLATR.2	574.329	591.328	20	35	y5	9	light
KCC2B_MOUSE - CaM kinase II subunit beta	GAILTTMLATR.2	574.329	460.288	20	35	y4	7	light
KCC2B_MOUSE - CaM kinase II subunit beta	GAILTTMLATR.2	574.329	347.204	20	35	y3	1	light
KCC2B_MOUSE - CaM kinase II subunit beta	GAILTTMLATR.2	574.329	276.167	20	35	y2	3	light
KCC2B_MOUSE - CaM kinase II subunit beta	GAILTTMLATR.2	579.333	803.432	20	35	y7	2	heavy
KCC2B_MOUSE - CaM kinase II subunit beta	GAILTTMLATR.2	579.333	702.384	20	35	y6	8	heavy
KCC2B_MOUSE - CaM kinase II subunit beta	GAILTTMLATR.2	579.333	601.337	20	35	y5	9	heavy
KCC2B_MOUSE - CaM kinase II subunit beta	GAILTTMLATR.2	579.333	470.296	20	35	y4	7	heavy
KCC2B_MOUSE - CaM kinase II subunit beta	GAILTTMLATR.2	579.333	357.212	20	35	y3	1	heavy
KCC2B_MOUSE - CaM kinase II subunit beta	GAILTTMLATR.2	579.333	286.175	20	35	y2	3	heavy
Method 3
		Precursor mz	Product mz	Collision Energy	Cone voltage	Ion name	Library rank	Label type
Protein Name	Peptide Sequence
CN37_MOUSE - 2',3'-cyclic-nucleotide 3'-phosphodiesterase (CNPase)	LELVSYFGK.2	528.292	813.451	18	35	y7	1	light
CN37_MOUSE - 2',3'-cyclic-nucleotide 3'-phosphodiesterase (CNPase)	LELVSYFGK.2	528.292	700.366	18	35	y6	4	light
CN37_MOUSE - 2',3'-cyclic-nucleotide 3'-phosphodiesterase (CNPase)	LELVSYFGK.2	528.292	601.298	18	35	y5	3	light
CN37_MOUSE - 2',3'-cyclic-nucleotide 3'-phosphodiesterase (CNPase)	LELVSYFGK.2	532.299	821.465	18	35	y7	1	heavy
CN37_MOUSE - 2',3'-cyclic-nucleotide 3'-phosphodiesterase (CNPase)	LELVSYFGK.2	532.299	708.381	18	35	y6	4	heavy
CN37_MOUSE - 2',3'-cyclic-nucleotide 3'-phosphodiesterase (CNPase)	LELVSYFGK.2	532.299	609.312	18	35	y5	3	heavy
CN37_MOUSE - 2',3'-cyclic-nucleotide 3'-phosphodiesterase (CNPase)	GGSQGEAVGELPR.2	628.815	670.388	22	35	y6	5	light
CN37_MOUSE - 2',3'-cyclic-nucleotide 3'-phosphodiesterase (CNPase)	GGSQGEAVGELPR.2	628.815	385.256	22	35	y3	3	light
CN37_MOUSE - 2',3'-cyclic-nucleotide 3'-phosphodiesterase (CNPase)	GGSQGEAVGELPR.2	628.815	686.31	22	35	b8	2	light
CN37_MOUSE - 2',3'-cyclic-nucleotide 3'-phosphodiesterase (CNPase)	GGSQGEAVGELPR.2	633.819	680.397	22	35	y6	5	heavy
CN37_MOUSE - 2',3'-cyclic-nucleotide 3'-phosphodiesterase (CNPase)	GGSQGEAVGELPR.2	633.819	395.264	22	35	y3	3	heavy
CN37_MOUSE - 2',3'-cyclic-nucleotide 3'-phosphodiesterase (CNPase)	GGSQGEAVGELPR.2	633.819	686.31	22	35	b8	2	heavy
CN37_MOUSE - 2',3'-cyclic-nucleotide 3'-phosphodiesterase (CNPase)	AIFTGYYGK.2	510.263	835.398	17	35	y7	1	light
CN37_MOUSE - 2',3'-cyclic-nucleotide 3'-phosphodiesterase (CNPase)	AIFTGYYGK.2	510.263	688.33	17	35	y6	2	light
CN37_MOUSE - 2',3'-cyclic-nucleotide 3'-phosphodiesterase (CNPase)	AIFTGYYGK.2	510.263	587.282	17	35	y5	3	light
CN37_MOUSE - 2',3'-cyclic-nucleotide 3'-phosphodiesterase (CNPase)	AIFTGYYGK.2	510.263	530.261	17	35	y4	8	light
CN37_MOUSE - 2',3'-cyclic-nucleotide 3'-phosphodiesterase (CNPase)	AIFTGYYGK.2	514.271	843.413	17	35	y7	1	heavy
CN37_MOUSE - 2',3'-cyclic-nucleotide 3'-phosphodiesterase (CNPase)	AIFTGYYGK.2	514.271	696.344	17	35	y6	2	heavy
CN37_MOUSE - 2',3'-cyclic-nucleotide 3'-phosphodiesterase (CNPase)	AIFTGYYGK.2	514.271	595.297	17	35	y5	3	heavy
CN37_MOUSE - 2',3'-cyclic-nucleotide 3'-phosphodiesterase (CNPase)	AIFTGYYGK.2	514.271	433.245	17	35	b4	6	heavy
GRIA1_MOUSE - Glutamate receptor 1 (GluR-1)	ADVAVAPLTITLVR.2	719.935	983.625	26	35	y9	2	light
GRIA1_MOUSE - Glutamate receptor 1 (GluR-1)	ADVAVAPLTITLVR.2	719.935	912.588	26	35	y8	1	light
GRIA1_MOUSE - Glutamate receptor 1 (GluR-1)	ADVAVAPLTITLVR.2	719.935	702.451	26	35	y6	4	light
GRIA1_MOUSE - Glutamate receptor 1 (GluR-1)	ADVAVAPLTITLVR.2	724.939	993.633	26	35	y9	2	heavy
GRIA1_MOUSE - Glutamate receptor 1 (GluR-1)	ADVAVAPLTITLVR.2	724.939	922.596	26	35	y8	1	heavy
GRIA1_MOUSE - Glutamate receptor 1 (GluR-1)	ADVAVAPLTITLVR.2	724.939	527.282	26	35	b6	3	heavy
GRIA1_MOUSE - Glutamate receptor 1 (GluR-1)	GFC[+57.0]LIPQQSINEAIR.2	873.454	1155.61	32	35	y10	1	light
GRIA1_MOUSE - Glutamate receptor 1 (GluR-1)	GFC[+57.0]LIPQQSINEAIR.2	873.454	478.212	32	35	b4	3	light
GRIA1_MOUSE - Glutamate receptor 1 (GluR-1)	GFC[+57.0]LIPQQSINEAIR.2	873.454	591.296	32	35	b5	2	light
GRIA1_MOUSE - Glutamate receptor 1 (GluR-1)	GFC[+57.0]LIPQQSINEAIR.2	878.458	1165.62	32	35	y10	1	heavy
GRIA1_MOUSE - Glutamate receptor 1 (GluR-1)	GFC[+57.0]LIPQQSINEAIR.2	878.458	478.212	32	35	b4	3	heavy
GRIA1_MOUSE - Glutamate receptor 1 (GluR-1)	GFC[+57.0]LIPQQSINEAIR.2	878.458	591.296	32	35	b5	2	heavy
GRIA3_MOUSE - Glutamate receptor 3 (GluR-3)	INTILEQVVILGK.2	720.445	998.624	26	35	y9	1	light
GRIA3_MOUSE - Glutamate receptor 3 (GluR-3)	INTILEQVVILGK.2	720.445	885.54	26	35	y8	2	light
GRIA3_MOUSE - Glutamate receptor 3 (GluR-3)	INTILEQVVILGK.2	724.452	1006.64	26	35	y9	1	heavy
GRIA3_MOUSE - Glutamate receptor 3 (GluR-3)	INTILEQVVILGK.2	724.452	893.555	26	35	y8	2	heavy
GRIA3_MOUSE - Glutamate receptor 3 (GluR-3)	ADIAVAPLTITLVR.2	726.943	1082.69	26	35	y10	5	light
GRIA3_MOUSE - Glutamate receptor 3 (GluR-3)	ADIAVAPLTITLVR.2	726.943	983.625	26	35	y9	2	light
GRIA3_MOUSE - Glutamate receptor 3 (GluR-3)	ADIAVAPLTITLVR.2	726.943	912.588	26	35	y8	1	light
GRIA3_MOUSE - Glutamate receptor 3 (GluR-3)	ADIAVAPLTITLVR.2	726.943	470.261	26	35	b5	4	light
GRIA3_MOUSE - Glutamate receptor 3 (GluR-3)	ADIAVAPLTITLVR.2	731.947	1092.7	26	35	y10	5	heavy
GRIA3_MOUSE - Glutamate receptor 3 (GluR-3)	ADIAVAPLTITLVR.2	731.947	993.633	26	35	y9	2	heavy
GRIA3_MOUSE - Glutamate receptor 3 (GluR-3)	ADIAVAPLTITLVR.2	731.947	922.596	26	35	y8	1	heavy
GRIA3_MOUSE - Glutamate receptor 3 (GluR-3)	ADIAVAPLTITLVR.2	731.947	470.261	26	35	b5	4	heavy
GRIA2_MOUSE - Glutamate receptor 2 (GluR-2)	ADIAIAPLTITLVR.2	733.951	1096.71	26	35	y10	5	light
GRIA2_MOUSE - Glutamate receptor 2 (GluR-2)	ADIAIAPLTITLVR.2	733.951	983.625	26	35	y9	2	light
GRIA2_MOUSE - Glutamate receptor 2 (GluR-2)	ADIAIAPLTITLVR.2	733.951	912.588	26	35	y8	1	light
GRIA2_MOUSE - Glutamate receptor 2 (GluR-2)	ADIAIAPLTITLVR.2	733.951	484.277	26	35	b5	4	light
GRIA2_MOUSE - Glutamate receptor 2 (GluR-2)	ADIAIAPLTITLVR.2	733.951	555.314	26	35	b6	3	light
GRIA2_MOUSE - Glutamate receptor 2 (GluR-2)	ADIAIAPLTITLVR.2	738.955	1106.72	26	35	y10	5	heavy
GRIA2_MOUSE - Glutamate receptor 2 (GluR-2)	ADIAIAPLTITLVR.2	738.955	993.633	26	35	y9	2	heavy
GRIA2_MOUSE - Glutamate receptor 2 (GluR-2)	ADIAIAPLTITLVR.2	738.955	922.596	26	35	y8	1	heavy
GRIA2_MOUSE - Glutamate receptor 2 (GluR-2)	ADIAIAPLTITLVR.2	738.955	484.277	26	35	b5	4	heavy
GRIA2_MOUSE - Glutamate receptor 2 (GluR-2)	ADIAIAPLTITLVR.2	738.955	555.314	26	35	b6	3	heavy
GRIA2_MOUSE - Glutamate receptor 2 (GluR-2)	EGYNVYGIESVK.2	679.335	894.493	24	35	y8	6	light
GRIA2_MOUSE - Glutamate receptor 2 (GluR-2)	EGYNVYGIESVK.2	679.335	795.425	24	35	y7	1	light
GRIA2_MOUSE - Glutamate receptor 2 (GluR-2)	EGYNVYGIESVK.2	679.335	632.361	24	35	y6	2	light
GRIA2_MOUSE - Glutamate receptor 2 (GluR-2)	EGYNVYGIESVK.2	679.335	462.256	24	35	y4	3	light
GRIA2_MOUSE - Glutamate receptor 2 (GluR-2)	EGYNVYGIESVK.2	683.342	902.507	24	35	y8	6	heavy
GRIA2_MOUSE - Glutamate receptor 2 (GluR-2)	EGYNVYGIESVK.2	683.342	803.439	24	35	y7	1	heavy
GRIA2_MOUSE - Glutamate receptor 2 (GluR-2)	EGYNVYGIESVK.2	683.342	640.376	24	35	y6	2	heavy
GRIA2_MOUSE - Glutamate receptor 2 (GluR-2)	EGYNVYGIESVK.2	683.342	470.27	24	35	y4	3	heavy
NMDZ1_MOUSE - N-methyl-D-aspartate receptor subunit NR1	C[+57.0]DLVTTGELFFR.2	729.358	1069.57	26	35	y9	6	light
NMDZ1_MOUSE - N-methyl-D-aspartate receptor subunit NR1	C[+57.0]DLVTTGELFFR.2	729.358	970.499	26	35	y8	1	light
NMDZ1_MOUSE - N-methyl-D-aspartate receptor subunit NR1	C[+57.0]DLVTTGELFFR.2	729.358	869.452	26	35	y7	5	light
NMDZ1_MOUSE - N-methyl-D-aspartate receptor subunit NR1	C[+57.0]DLVTTGELFFR.2	729.358	768.404	26	35	y6	4	light
NMDZ1_MOUSE - N-methyl-D-aspartate receptor subunit NR1	C[+57.0]DLVTTGELFFR.2	729.358	469.256	26	35	y3	8	light
NMDZ1_MOUSE - N-methyl-D-aspartate receptor subunit NR1	C[+57.0]DLVTTGELFFR.2	729.358	322.187	26	35	y2	11	light
NMDZ1_MOUSE - N-methyl-D-aspartate receptor subunit NR1	C[+57.0]DLVTTGELFFR.2	734.362	1079.58	26	35	y9	6	heavy
NMDZ1_MOUSE - N-methyl-D-aspartate receptor subunit NR1	C[+57.0]DLVTTGELFFR.2	734.362	980.508	26	35	y8	1	heavy
NMDZ1_MOUSE - N-methyl-D-aspartate receptor subunit NR1	C[+57.0]DLVTTGELFFR.2	734.362	879.46	26	35	y7	5	heavy
NMDZ1_MOUSE - N-methyl-D-aspartate receptor subunit NR1	C[+57.0]DLVTTGELFFR.2	734.362	778.412	26	35	y6	4	heavy
NMDZ1_MOUSE - N-methyl-D-aspartate receptor subunit NR1	C[+57.0]DLVTTGELFFR.2	734.362	479.264	26	35	y3	8	heavy
NMDZ1_MOUSE - N-methyl-D-aspartate receptor subunit NR1	C[+57.0]DLVTTGELFFR.2	734.362	332.196	26	35	y2	11	heavy
KCC2A_MOUSE - CaM kinase II subunit alpha	AGAYDFPSPEWDTVTPEAK.2	1040.98	545.293	39	35	y5	3	light
KCC2A_MOUSE - CaM kinase II subunit alpha	AGAYDFPSPEWDTVTPEAK.2	1040.98	444.245	39	35	y4	4	light
KCC2A_MOUSE - CaM kinase II subunit alpha	AGAYDFPSPEWDTVTPEAK.2	1040.98	625.262	39	35	b6	8	light
KCC2A_MOUSE - CaM kinase II subunit alpha	AGAYDFPSPEWDTVTPEAK.2	1044.99	553.307	39	35	y5	3	heavy
KCC2A_MOUSE - CaM kinase II subunit alpha	AGAYDFPSPEWDTVTPEAK.2	1044.99	452.259	39	35	y4	4	heavy
KCC2A_MOUSE - CaM kinase II subunit alpha	AGAYDFPSPEWDTVTPEAK.2	1044.99	625.262	39	35	b6	8	heavy
KCC2A_MOUSE - CaM kinase II subunit alpha	FYFENLWSR.2	631.304	951.468	22	35	y7	1	light
KCC2A_MOUSE - CaM kinase II subunit alpha	FYFENLWSR.2	631.304	804.4	22	35	y6	3	light
KCC2A_MOUSE - CaM kinase II subunit alpha	FYFENLWSR.2	631.304	448.23	22	35	y3	2	light
KCC2A_MOUSE - CaM kinase II subunit alpha	FYFENLWSR.2	631.304	262.151	22	35	y2	6	light
KCC2A_MOUSE - CaM kinase II subunit alpha	FYFENLWSR.2	636.308	961.477	22	35	y7	1	heavy
KCC2A_MOUSE - CaM kinase II subunit alpha	FYFENLWSR.2	636.308	814.408	22	35	y6	3	heavy
KCC2A_MOUSE - CaM kinase II subunit alpha	FYFENLWSR.2	636.308	458.239	22	35	y3	2	heavy
KCC2A_MOUSE - CaM kinase II subunit alpha	FYFENLWSR.2	636.308	272.159	22	35	y2	6	heavy
PACN1_MOUSE - PKC and casein kinase substrate in neurons protein 1	GPQYGSLER.2	503.751	852.421	17	35	y7	5	light
PACN1_MOUSE - PKC and casein kinase substrate in neurons protein 1	GPQYGSLER.2	503.751	724.362	17	35	y6	2	light
PACN1_MOUSE - PKC and casein kinase substrate in neurons protein 1	GPQYGSLER.2	503.751	561.299	17	35	y5	1	light
PACN1_MOUSE - PKC and casein kinase substrate in neurons protein 1	GPQYGSLER.2	503.751	475.241	17	35	y8	7	light
PACN1_MOUSE - PKC and casein kinase substrate in neurons protein 1	GPQYGSLER.2	503.751	283.14	17	35	b3	9	light
PACN1_MOUSE - PKC and casein kinase substrate in neurons protein 1	GPQYGSLER.2	503.751	446.203	17	35	b4	4	light
PACN1_MOUSE - PKC and casein kinase substrate in neurons protein 1	GPQYGSLER.2	508.755	862.429	17	35	y7	5	heavy
PACN1_MOUSE - PKC and casein kinase substrate in neurons protein 1	GPQYGSLER.2	508.755	734.371	17	35	y6	2	heavy
PACN1_MOUSE - PKC and casein kinase substrate in neurons protein 1	GPQYGSLER.2	508.755	571.307	17	35	y5	1	heavy
PACN1_MOUSE - PKC and casein kinase substrate in neurons protein 1	GPQYGSLER.2	508.755	480.245	17	35	y8	7	heavy
PACN1_MOUSE - PKC and casein kinase substrate in neurons protein 1	GPQYGSLER.2	508.755	283.14	17	35	b3	9	heavy
PACN1_MOUSE - PKC and casein kinase substrate in neurons protein 1	GPQYGSLER.2	508.755	446.203	17	35	b4	4	heavy
PACN1_MOUSE - PKC and casein kinase substrate in neurons protein 1	NSLLNEDLEK.2	587.801	860.436	20	35	y7	1	light
PACN1_MOUSE - PKC and casein kinase substrate in neurons protein 1	NSLLNEDLEK.2	587.801	747.352	20	35	y6	2	light
PACN1_MOUSE - PKC and casein kinase substrate in neurons protein 1	NSLLNEDLEK.2	587.801	504.266	20	35	y4	6	light
PACN1_MOUSE - PKC and casein kinase substrate in neurons protein 1	NSLLNEDLEK.2	587.801	315.166	20	35	b3	3	light
PACN1_MOUSE - PKC and casein kinase substrate in neurons protein 1	NSLLNEDLEK.2	591.808	868.45	20	35	y7	1	heavy
PACN1_MOUSE - PKC and casein kinase substrate in neurons protein 1	NSLLNEDLEK.2	591.808	755.366	20	35	y6	2	heavy
PACN1_MOUSE - PKC and casein kinase substrate in neurons protein 1	NSLLNEDLEK.2	591.808	512.281	20	35	y4	6	heavy
PACN1_MOUSE - PKC and casein kinase substrate in neurons protein 1	NSLLNEDLEK.2	591.808	315.166	20	35	b3	3	heavy
GRIA2_MOUSE - Glutamate receptor 2	FAYLYDSDR.2	575.264	382.176	20	35	b3	-1	light
GRIA2_MOUSE - Glutamate receptor 2	FAYLYDSDR.2	575.264	768.352	20	35	y6	-1	light
GRIA2_MOUSE - Glutamate receptor 2	FAYLYDSDR.2	575.264	655.268	20	35	y5	-1	light
GRIA2_MOUSE - Glutamate receptor 2	FAYLYDSDR.2	575.264	492.205	20	35	y4	-1	light
GRIA2_MOUSE - Glutamate receptor 2	FAYLYDSDR.2	580.268	382.176	20	35	b3	-1	heavy
GRIA2_MOUSE - Glutamate receptor 2	FAYLYDSDR.2	580.268	778.361	20	35	y6	-1	heavy
GRIA2_MOUSE - Glutamate receptor 2	FAYLYDSDR.2	580.268	665.276	20	35	y5	-1	heavy
GRIA2_MOUSE - Glutamate receptor 2	FAYLYDSDR.2	580.268	502.213	20	35	y4	-1	heavy
GRIA2_MOUSE - Glutamate receptor 2	GLSTLQAVLDSAAEK.2	751.907	1031.54	27	35	y10	3	light
GRIA2_MOUSE - Glutamate receptor 2	GLSTLQAVLDSAAEK.2	751.907	832.441	27	35	y8	5	light
GRIA2_MOUSE - Glutamate receptor 2	GLSTLQAVLDSAAEK.2	751.907	733.373	27	35	y7	1	light
GRIA2_MOUSE - Glutamate receptor 2	GLSTLQAVLDSAAEK.2	751.907	620.289	27	35	y6	2	light
GRIA2_MOUSE - Glutamate receptor 2	GLSTLQAVLDSAAEK.2	755.914	1039.55	27	35	y10	3	heavy
GRIA2_MOUSE - Glutamate receptor 2	GLSTLQAVLDSAAEK.2	755.914	840.455	27	35	y8	5	heavy
GRIA2_MOUSE - Glutamate receptor 2	GLSTLQAVLDSAAEK.2	755.914	741.387	27	35	y7	1	heavy
GRIA2_MOUSE - Glutamate receptor 2	GLSTLQAVLDSAAEK.2	755.914	628.303	27	35	y6	2	heavy
KCC2G_MOUSE - CaM kinase II subunit gamma	QETVEC[+57.0]LR.2	517.75	777.392	17	35	y6	3	light
KCC2G_MOUSE - CaM kinase II subunit gamma	QETVEC[+57.0]LR.2	517.75	676.345	17	35	y5	4	light
KCC2G_MOUSE - CaM kinase II subunit gamma	QETVEC[+57.0]LR.2	517.75	577.276	17	35	y4	1	light
KCC2G_MOUSE - CaM kinase II subunit gamma	QETVEC[+57.0]LR.2	517.75	448.234	17	35	y3	2	light
KCC2G_MOUSE - CaM kinase II subunit gamma	QETVEC[+57.0]LR.2	522.755	787.401	17	35	y6	3	heavy
KCC2G_MOUSE - CaM kinase II subunit gamma	QETVEC[+57.0]LR.2	522.755	686.353	17	35	y5	4	heavy
KCC2G_MOUSE - CaM kinase II subunit gamma	QETVEC[+57.0]LR.2	522.755	587.285	17	35	y4	1	heavy
KCC2G_MOUSE - CaM kinase II subunit gamma	QETVEC[+57.0]LR.2	522.755	458.242	17	35	y3	2	heavy
KCC2G_MOUSE - CaM kinase II subunit gamma	FYFENLLSK.2	580.803	311.139	20	35	b2	2	light
KCC2G_MOUSE - CaM kinase II subunit gamma	FYFENLLSK.2	580.803	703.398	20	35	y6	3	light
KCC2G_MOUSE - CaM kinase II subunit gamma	FYFENLLSK.2	580.803	347.229	20	35	y3	5	light
KCC2G_MOUSE - CaM kinase II subunit gamma	FYFENLLSK.2	580.803	234.145	20	35	y2	4	light
KCC2G_MOUSE - CaM kinase II subunit gamma	FYFENLLSK.2	584.81	711.413	20	35	y6	3	heavy
KCC2G_MOUSE - CaM kinase II subunit gamma	FYFENLLSK.2	584.81	355.243	20	35	y3	5	heavy
KCC2G_MOUSE - CaM kinase II subunit gamma	FYFENLLSK.2	584.81	242.159	20	35	y2	4	heavy
KCC2G_MOUSE - CaM kinase II subunit gamma	FYFENLLSK.2	584.81	311.139	20	35	b2	2	heavy
MK03_MOUSE - Mitogen-activated protein kinase 3 (ERK-1)	GQPFDVGPR.2	486.749	787.41	16	35	y7	2	light
MK03_MOUSE - Mitogen-activated protein kinase 3 (ERK-1)	GQPFDVGPR.2	486.749	428.262	16	35	y4	5	light
MK03_MOUSE - Mitogen-activated protein kinase 3 (ERK-1)	GQPFDVGPR.2	486.749	329.193	16	35	y3	4	light
MK03_MOUSE - Mitogen-activated protein kinase 3 (ERK-1)	GQPFDVGPR.2	486.749	394.208	16	35	y7	1	light
MK03_MOUSE - Mitogen-activated protein kinase 3 (ERK-1)	GQPFDVGPR.2	491.753	797.418	16	35	y7	2	heavy
MK03_MOUSE - Mitogen-activated protein kinase 3 (ERK-1)	GQPFDVGPR.2	491.753	438.27	16	35	y4	5	heavy
MK03_MOUSE - Mitogen-activated protein kinase 3 (ERK-1)	GQPFDVGPR.2	491.753	339.201	16	35	y3	4	heavy
MK03_MOUSE - Mitogen-activated protein kinase 3 (ERK-1)	GQPFDVGPR.2	491.753	399.213	16	35	y7	1	heavy
MK03_MOUSE - Mitogen-activated protein kinase 3 (ERK-1)	NYLQSLPSK.2	525.285	278.114	18	35	b2	3	light
MK03_MOUSE - Mitogen-activated protein kinase 3 (ERK-1)	NYLQSLPSK.2	525.285	391.198	18	35	b3	4	light
MK03_MOUSE - Mitogen-activated protein kinase 3 (ERK-1)	NYLQSLPSK.2	525.285	772.456	18	35	y7	1	light
MK03_MOUSE - Mitogen-activated protein kinase 3 (ERK-1)	NYLQSLPSK.2	525.285	331.198	18	35	y3	5	light
MK03_MOUSE - Mitogen-activated protein kinase 3 (ERK-1)	NYLQSLPSK.2	529.292	278.114	18	35	b2	3	heavy
MK03_MOUSE - Mitogen-activated protein kinase 3 (ERK-1)	NYLQSLPSK.2	529.292	391.198	18	35	b3	4	heavy
MK03_MOUSE - Mitogen-activated protein kinase 3 (ERK-1)	NYLQSLPSK.2	529.292	780.471	18	35	y7	1	heavy
MK03_MOUSE - Mitogen-activated protein kinase 3 (ERK-1)	NYLQSLPSK.2	529.292	339.212	18	35	y3	5	heavy
MK03_MOUSE - Mitogen-activated protein kinase 3 (ERK-1)	ELIFQETAR.2	553.796	751.373	19	35	y6	1	light
MK03_MOUSE - Mitogen-activated protein kinase 3 (ERK-1)	ELIFQETAR.2	553.796	604.305	19	35	y5	3	light
MK03_MOUSE - Mitogen-activated protein kinase 3 (ERK-1)	ELIFQETAR.2	553.796	476.246	19	35	y4	2	light
MK03_MOUSE - Mitogen-activated protein kinase 3 (ERK-1)	ELIFQETAR.2	553.796	376.19	19	35	y6	7	light
MK03_MOUSE - Mitogen-activated protein kinase 3 (ERK-1)	ELIFQETAR.2	558.8	761.382	19	35	y6	1	heavy
MK03_MOUSE - Mitogen-activated protein kinase 3 (ERK-1)	ELIFQETAR.2	558.8	614.313	19	35	y5	3	heavy
MK03_MOUSE - Mitogen-activated protein kinase 3 (ERK-1)	ELIFQETAR.2	558.8	486.255	19	35	y4	2	heavy
MK03_MOUSE - Mitogen-activated protein kinase 3 (ERK-1)	ELIFQETAR.2	558.8	381.194	19	35	y6	7	heavy
GFAP_MOUSE - Glial fibrillary acidic protein (GFAP)	AEMMELNDR.2	554.742	332.127	19	35	b3	10	light
GFAP_MOUSE - Glial fibrillary acidic protein (GFAP)	AEMMELNDR.2	554.742	908.396	19	35	y7	3	light
GFAP_MOUSE - Glial fibrillary acidic protein (GFAP)	AEMMELNDR.2	554.742	454.702	19	35	y7	2	light
GFAP_MOUSE - Glial fibrillary acidic protein (GFAP)	AEMMELNDR.2	559.746	332.127	19	35	b3	10	heavy
GFAP_MOUSE - Glial fibrillary acidic protein (GFAP)	AEMMELNDR.2	559.746	918.405	19	35	y7	3	heavy
GFAP_MOUSE - Glial fibrillary acidic protein (GFAP)	AEMMELNDR.2	559.746	459.706	19	35	y7	2	heavy
GFAP_MOUSE - Glial fibrillary acidic protein (GFAP)	LEAENNLAAYR.2	632.32	243.134	22	35	b2	8	light
GFAP_MOUSE - Glial fibrillary acidic protein (GFAP)	LEAENNLAAYR.2	632.32	1021.51	22	35	y9	1	light
GFAP_MOUSE - Glial fibrillary acidic protein (GFAP)	LEAENNLAAYR.2	632.32	480.257	22	35	y4	2	light
GFAP_MOUSE - Glial fibrillary acidic protein (GFAP)	LEAENNLAAYR.2	632.32	338.182	22	35	y2	6	light
GFAP_MOUSE - Glial fibrillary acidic protein (GFAP)	LEAENNLAAYR.2	637.324	243.134	22	35	b2	8	heavy
GFAP_MOUSE - Glial fibrillary acidic protein (GFAP)	LEAENNLAAYR.2	637.324	1031.51	22	35	y9	1	heavy
GFAP_MOUSE - Glial fibrillary acidic protein (GFAP)	LEAENNLAAYR.2	637.324	490.265	22	35	y4	2	heavy
GFAP_MOUSE - Glial fibrillary acidic protein (GFAP)	LEAENNLAAYR.2	637.324	348.191	22	35	y2	6	heavy
MK01_MOUSE- Mitogen-activated protein kinase 1 (ERK-2 )	GQVFDVGPR.2	487.756	789.425	16	35	y7	2	light
MK01_MOUSE- Mitogen-activated protein kinase 1 (ERK-2 )	GQVFDVGPR.2	487.756	690.357	16	35	y6	1	light
MK01_MOUSE- Mitogen-activated protein kinase 1 (ERK-2 )	GQVFDVGPR.2	487.756	543.289	16	35	y5	7	light
MK01_MOUSE- Mitogen-activated protein kinase 1 (ERK-2 )	GQVFDVGPR.2	487.756	428.262	16	35	y4	8	light
MK01_MOUSE- Mitogen-activated protein kinase 1 (ERK-2 )	GQVFDVGPR.2	487.756	329.193	16	35	y3	3	light
MK01_MOUSE- Mitogen-activated protein kinase 1 (ERK-2 )	GQVFDVGPR.2	487.756	285.156	16	35	b3	5	light
MK01_MOUSE- Mitogen-activated protein kinase 1 (ERK-2 )	GQVFDVGPR.2	492.76	799.434	16	35	y7	2	heavy
MK01_MOUSE- Mitogen-activated protein kinase 1 (ERK-2 )	GQVFDVGPR.2	492.76	700.365	16	35	y6	1	heavy
MK01_MOUSE- Mitogen-activated protein kinase 1 (ERK-2 )	GQVFDVGPR.2	492.76	553.297	16	35	y5	7	heavy
MK01_MOUSE- Mitogen-activated protein kinase 1 (ERK-2 )	GQVFDVGPR.2	492.76	438.27	16	35	y4	8	heavy
MK01_MOUSE- Mitogen-activated protein kinase 1 (ERK-2 )	GQVFDVGPR.2	492.76	339.201	16	35	y3	3	heavy
MK01_MOUSE- Mitogen-activated protein kinase 1 (ERK-2 )	GQVFDVGPR.2	492.76	285.156	16	35	b3	5	heavy
MK01_MOUSE- Mitogen-activated protein kinase 1 (ERK-2 )	NYLLSLPHK.2	542.811	807.509	18	35	y7	3	light
MK01_MOUSE- Mitogen-activated protein kinase 1 (ERK-2 )	NYLLSLPHK.2	542.811	694.425	18	35	y6	2	light
MK01_MOUSE- Mitogen-activated protein kinase 1 (ERK-2 )	NYLLSLPHK.2	542.811	581.341	18	35	y5	4	light
MK01_MOUSE- Mitogen-activated protein kinase 1 (ERK-2 )	NYLLSLPHK.2	542.811	278.114	18	35	b2	5	light
MK01_MOUSE- Mitogen-activated protein kinase 1 (ERK-2 )	NYLLSLPHK.2	542.811	391.198	18	35	b3	1	light
MK01_MOUSE- Mitogen-activated protein kinase 1 (ERK-2 )	NYLLSLPHK.2	546.818	815.523	18	35	y7	3	heavy
MK01_MOUSE- Mitogen-activated protein kinase 1 (ERK-2 )	NYLLSLPHK.2	546.818	702.439	18	35	y6	2	heavy
MK01_MOUSE- Mitogen-activated protein kinase 1 (ERK-2 )	NYLLSLPHK.2	546.818	589.355	18	35	y5	4	heavy
MK01_MOUSE- Mitogen-activated protein kinase 1 (ERK-2 )	NYLLSLPHK.2	546.818	278.114	18	35	b2	5	heavy
MK01_MOUSE- Mitogen-activated protein kinase 1 (ERK-2 )	NYLLSLPHK.2	546.818	391.198	18	35	b3	1	heavy
MK01_MOUSE- Mitogen-activated protein kinase 1 (ERK-2 )	ELIFEETAR.2	554.288	865.441	19	35	y7	4	light
MK01_MOUSE- Mitogen-activated protein kinase 1 (ERK-2 )	ELIFEETAR.2	554.288	752.357	19	35	y6	1	light
MK01_MOUSE- Mitogen-activated protein kinase 1 (ERK-2 )	ELIFEETAR.2	554.288	605.289	19	35	y5	2	light
MK01_MOUSE- Mitogen-activated protein kinase 1 (ERK-2 )	ELIFEETAR.2	554.288	476.246	19	35	y4	3	light
MK01_MOUSE- Mitogen-activated protein kinase 1 (ERK-2 )	ELIFEETAR.2	554.288	347.204	19	35	y3	5	light
MK01_MOUSE- Mitogen-activated protein kinase 1 (ERK-2 )	ELIFEETAR.2	559.292	875.45	19	35	y7	4	heavy
MK01_MOUSE- Mitogen-activated protein kinase 1 (ERK-2 )	ELIFEETAR.2	559.292	762.366	19	35	y6	1	heavy
MK01_MOUSE- Mitogen-activated protein kinase 1 (ERK-2 )	ELIFEETAR.2	559.292	615.297	19	35	y5	2	heavy
MK01_MOUSE- Mitogen-activated protein kinase 1 (ERK-2 )	ELIFEETAR.2	559.292	486.255	19	35	y4	3	heavy
MK01_MOUSE- Mitogen-activated protein kinase 1 (ERK-2 )	ELIFEETAR.2	559.292	357.212	19	35	y3	5	heavy
MAP2_MOUSE - Methionine aminopeptidase 2 (MAP 2)	ADQGLDFAATK.2	568.783	822.436	19	35	y8	3	light
MAP2_MOUSE - Methionine aminopeptidase 2 (MAP 2)	ADQGLDFAATK.2	568.783	652.33	19	35	y6	2	light
MAP2_MOUSE - Methionine aminopeptidase 2 (MAP 2)	ADQGLDFAATK.2	568.783	390.235	19	35	y4	7	light
MAP2_MOUSE - Methionine aminopeptidase 2 (MAP 2)	ADQGLDFAATK.2	568.783	319.198	19	35	y3	8	light
MAP2_MOUSE - Methionine aminopeptidase 2 (MAP 2)	ADQGLDFAATK.2	568.783	475.751	19	35	y9	1	light
MAP2_MOUSE - Methionine aminopeptidase 2 (MAP 2)	ADQGLDFAATK.2	572.79	830.45	19	35	y8	3	heavy
MAP2_MOUSE - Methionine aminopeptidase 2 (MAP 2)	ADQGLDFAATK.2	572.79	660.344	19	35	y6	2	heavy
MAP2_MOUSE - Methionine aminopeptidase 2 (MAP 2)	ADQGLDFAATK.2	572.79	398.249	19	35	y4	7	heavy
MAP2_MOUSE - Methionine aminopeptidase 2 (MAP 2)	ADQGLDFAATK.2	572.79	327.212	19	35	y3	8	heavy
MAP2_MOUSE - Methionine aminopeptidase 2 (MAP 2)	ADQGLDFAATK.2	572.79	479.758	19	35	y9	1	heavy
MAP2_MOUSE - Methionine aminopeptidase 2 (MAP 2)	STELGSDYYELSDSR.2	861.379	1291.54	32	35	y11	1	light
MAP2_MOUSE - Methionine aminopeptidase 2 (MAP 2)	STELGSDYYELSDSR.2	861.379	869.4	32	35	y7	7	light
MAP2_MOUSE - Methionine aminopeptidase 2 (MAP 2)	STELGSDYYELSDSR.2	861.379	706.337	32	35	y6	2	light
MAP2_MOUSE - Methionine aminopeptidase 2 (MAP 2)	STELGSDYYELSDSR.2	861.379	464.21	32	35	y4	3	light
MAP2_MOUSE - Methionine aminopeptidase 2 (MAP 2)	STELGSDYYELSDSR.2	866.383	1301.55	32	35	y11	1	heavy
MAP2_MOUSE - Methionine aminopeptidase 2 (MAP 2)	STELGSDYYELSDSR.2	866.383	879.408	32	35	y7	7	heavy
MAP2_MOUSE - Methionine aminopeptidase 2 (MAP 2)	STELGSDYYELSDSR.2	866.383	716.345	32	35	y6	2	heavy
MAP2_MOUSE - Methionine aminopeptidase 2 (MAP 2)	STELGSDYYELSDSR.2	866.383	474.218	32	35	y4	3	heavy
KPYM_MOUSE - Pyruvate kinase PKM	NTGIIC[+57.0]TIGPASR.2	680.356	861.425	24	35	y8	4	light
KPYM_MOUSE - Pyruvate kinase PKM	NTGIIC[+57.0]TIGPASR.2	680.356	701.394	24	35	y7	8	light
KPYM_MOUSE - Pyruvate kinase PKM	NTGIIC[+57.0]TIGPASR.2	680.356	487.262	24	35	y5	1	light
KPYM_MOUSE - Pyruvate kinase PKM	NTGIIC[+57.0]TIGPASR.2	680.356	430.241	24	35	y4	2	light
KPYM_MOUSE - Pyruvate kinase PKM	NTGIIC[+57.0]TIGPASR.2	680.356	386.203	24	35	b4	7	light
KPYM_MOUSE - Pyruvate kinase PKM	NTGIIC[+57.0]TIGPASR.2	685.36	871.433	24	35	y8	4	heavy
KPYM_MOUSE - Pyruvate kinase PKM	NTGIIC[+57.0]TIGPASR.2	685.36	711.402	24	35	y7	8	heavy
KPYM_MOUSE - Pyruvate kinase PKM	NTGIIC[+57.0]TIGPASR.2	685.36	497.271	24	35	y5	1	heavy
KPYM_MOUSE - Pyruvate kinase PKM	NTGIIC[+57.0]TIGPASR.2	685.36	440.249	24	35	y4	2	heavy
KPYM_MOUSE - Pyruvate kinase PKM	NTGIIC[+57.0]TIGPASR.2	685.36	386.203	24	35	b4	7	heavy
KPYM_MOUSE - Pyruvate kinase PKM	C[+57.0]DENILWLDYK.2	734.842	837.451	26	35	y6	2	light
KPYM_MOUSE - Pyruvate kinase PKM	C[+57.0]DENILWLDYK.2	734.842	425.203	26	35	y3	5	light
KPYM_MOUSE - Pyruvate kinase PKM	C[+57.0]DENILWLDYK.2	734.842	310.176	26	35	y2	6	light
KPYM_MOUSE - Pyruvate kinase PKM	C[+57.0]DENILWLDYK.2	734.842	632.234	26	35	b5	4	light
KPYM_MOUSE - Pyruvate kinase PKM	C[+57.0]DENILWLDYK.2	738.85	845.465	26	35	y6	2	heavy
KPYM_MOUSE - Pyruvate kinase PKM	C[+57.0]DENILWLDYK.2	738.85	433.217	26	35	y3	5	heavy
KPYM_MOUSE - Pyruvate kinase PKM	C[+57.0]DENILWLDYK.2	738.85	318.19	26	35	y2	6	heavy
KPYM_MOUSE - Pyruvate kinase PKM	C[+57.0]DENILWLDYK.2	738.85	632.234	26	35	b5	4	heavy
MYPR_MOUSE - Myelin proteolipid protein (PLP)	LIETYFSK.2	500.771	774.367	17	35	y6	1	light
MYPR_MOUSE - Myelin proteolipid protein (PLP)	LIETYFSK.2	500.771	645.324	17	35	y5	3	light
MYPR_MOUSE - Myelin proteolipid protein (PLP)	LIETYFSK.2	500.771	544.277	17	35	y4	4	light
MYPR_MOUSE - Myelin proteolipid protein (PLP)	LIETYFSK.2	500.771	381.213	17	35	y3	7	light
MYPR_MOUSE - Myelin proteolipid protein (PLP)	LIETYFSK.2	500.771	227.175	17	35	b2	2	light
MYPR_MOUSE - Myelin proteolipid protein (PLP)	LIETYFSK.2	504.778	782.381	17	35	y6	1	heavy
MYPR_MOUSE - Myelin proteolipid protein (PLP)	LIETYFSK.2	504.778	653.338	17	35	y5	3	heavy
MYPR_MOUSE - Myelin proteolipid protein (PLP)	LIETYFSK.2	504.778	552.291	17	35	y4	4	heavy
MYPR_MOUSE - Myelin proteolipid protein (PLP)	LIETYFSK.2	504.778	389.227	17	35	y3	7	heavy
MYPR_MOUSE - Myelin proteolipid protein (PLP)	LIETYFSK.2	504.778	227.175	17	35	b2	2	heavy
MYPR_MOUSE - Myelin proteolipid protein (PLP)	TSASIGSLC[+57.0]ADAR.2	654.814	849.388	23	35	y8	1	light
MYPR_MOUSE - Myelin proteolipid protein (PLP)	TSASIGSLC[+57.0]ADAR.2	654.814	792.367	23	35	y7	3	light
MYPR_MOUSE - Myelin proteolipid protein (PLP)	TSASIGSLC[+57.0]ADAR.2	654.814	592.251	23	35	y5	2	light
MYPR_MOUSE - Myelin proteolipid protein (PLP)	TSASIGSLC[+57.0]ADAR.2	654.814	432.22	23	35	y4	8	light
MYPR_MOUSE - Myelin proteolipid protein (PLP)	TSASIGSLC[+57.0]ADAR.2	659.818	859.397	23	35	y8	1	heavy
MYPR_MOUSE - Myelin proteolipid protein (PLP)	TSASIGSLC[+57.0]ADAR.2	659.818	802.375	23	35	y7	3	heavy
MYPR_MOUSE - Myelin proteolipid protein (PLP)	TSASIGSLC[+57.0]ADAR.2	659.818	602.259	23	35	y5	2	heavy
MYPR_MOUSE - Myelin proteolipid protein (PLP)	TSASIGSLC[+57.0]ADAR.2	659.818	442.228	23	35	y4	8	heavy
MYPR_MOUSE - Myelin proteolipid protein (PLP)	MYGVLPWNAFPGK.2	740.376	916.468	27	35	y8	1	light
MYPR_MOUSE - Myelin proteolipid protein (PLP)	MYGVLPWNAFPGK.2	740.376	448.255	27	35	y4	10	light
MYPR_MOUSE - Myelin proteolipid protein (PLP)	MYGVLPWNAFPGK.2	740.376	352.133	27	35	b3	8	light
MYPR_MOUSE - Myelin proteolipid protein (PLP)	MYGVLPWNAFPGK.2	740.376	451.201	27	35	b4	6	light
MYPR_MOUSE - Myelin proteolipid protein (PLP)	MYGVLPWNAFPGK.2	744.383	924.482	27	35	y8	1	heavy
MYPR_MOUSE - Myelin proteolipid protein (PLP)	MYGVLPWNAFPGK.2	744.383	456.27	27	35	y4	10	heavy
MYPR_MOUSE - Myelin proteolipid protein (PLP)	MYGVLPWNAFPGK.2	744.383	352.133	27	35	b3	8	heavy
MYPR_MOUSE - Myelin proteolipid protein (PLP)	MYGVLPWNAFPGK.2	744.383	451.201	27	35	b4	6	heavy
MBP_MOUSE - Myelin basic protein (MBP)	DTGILDSIGR.2	523.777	830.473	17	35	y8	5	light
MBP_MOUSE - Myelin basic protein (MBP)	DTGILDSIGR.2	523.777	660.368	17	35	y6	1	light
MBP_MOUSE - Myelin basic protein (MBP)	DTGILDSIGR.2	523.777	547.283	17	35	y5	2	light
MBP_MOUSE - Myelin basic protein (MBP)	DTGILDSIGR.2	523.777	432.257	17	35	y4	6	light
MBP_MOUSE - Myelin basic protein (MBP)	DTGILDSIGR.2	523.777	232.14	17	35	y2	7	light
MBP_MOUSE - Myelin basic protein (MBP)	DTGILDSIGR.2	528.782	840.481	17	35	y8	5	heavy
MBP_MOUSE - Myelin basic protein (MBP)	DTGILDSIGR.2	528.782	670.376	17	35	y6	1	heavy
MBP_MOUSE - Myelin basic protein (MBP)	DTGILDSIGR.2	528.782	557.292	17	35	y5	2	heavy
MBP_MOUSE - Myelin basic protein (MBP)	DTGILDSIGR.2	528.782	442.265	17	35	y4	6	heavy
MBP_MOUSE - Myelin basic protein (MBP)	DTGILDSIGR.2	528.782	242.149	17	35	y2	7	heavy
MARCS_MOUSE - Myristoylated alanine-rich C-kinase substrate	DEAAAATEPGAGAADK.2	722.831	987.474	26	35	y11	4	light
MARCS_MOUSE - Myristoylated alanine-rich C-kinase substrate	DEAAAATEPGAGAADK.2	722.831	916.437	26	35	y10	2	light
MARCS_MOUSE - Myristoylated alanine-rich C-kinase substrate	DEAAAATEPGAGAADK.2	722.831	686.347	26	35	y8	1	light
MARCS_MOUSE - Myristoylated alanine-rich C-kinase substrate	DEAAAATEPGAGAADK.2	722.831	458.188	26	35	b5	9	light
MARCS_MOUSE - Myristoylated alanine-rich C-kinase substrate	DEAAAATEPGAGAADK.2	726.838	995.488	26	35	y11	4	heavy
MARCS_MOUSE - Myristoylated alanine-rich C-kinase substrate	DEAAAATEPGAGAADK.2	726.838	924.451	26	35	y10	2	heavy
MARCS_MOUSE - Myristoylated alanine-rich C-kinase substrate	DEAAAATEPGAGAADK.2	726.838	694.361	26	35	y8	1	heavy
MARCS_MOUSE - Myristoylated alanine-rich C-kinase substrate	DEAAAATEPGAGAADK.2	726.838	458.188	26	35	b5	9	heavy
MARCS_MOUSE - Myristoylated alanine-rich C-kinase substrate	AEDGAAPSPSSETPK.2	722.334	1000.49	26	35	y10	2	light
MARCS_MOUSE - Myristoylated alanine-rich C-kinase substrate	AEDGAAPSPSSETPK.2	722.334	929.457	26	35	y9	1	light
MARCS_MOUSE - Myristoylated alanine-rich C-kinase substrate	AEDGAAPSPSSETPK.2	722.334	444.173	26	35	b5	5	light
MARCS_MOUSE - Myristoylated alanine-rich C-kinase substrate	AEDGAAPSPSSETPK.2	722.334	515.21	26	35	b6	3	light
MARCS_MOUSE - Myristoylated alanine-rich C-kinase substrate	AEDGAAPSPSSETPK.2	726.341	1008.51	26	35	y10	2	heavy
MARCS_MOUSE - Myristoylated alanine-rich C-kinase substrate	AEDGAAPSPSSETPK.2	726.341	937.472	26	35	y9	1	heavy
MARCS_MOUSE - Myristoylated alanine-rich C-kinase substrate	AEDGAAPSPSSETPK.2	726.341	444.173	26	35	b5	5	heavy
MARCS_MOUSE - Myristoylated alanine-rich C-kinase substrate	AEDGAAPSPSSETPK.2	726.341	515.21	26	35	b6	3	heavy
MARCS_MOUSE - Myristoylated alanine-rich C-kinase substrate	ESGEGAEAEGATAEGAK.2	782.342	1033.48	28	35	y11	4	light
MARCS_MOUSE - Myristoylated alanine-rich C-kinase substrate	ESGEGAEAEGATAEGAK.2	782.342	904.437	28	35	y10	2	light
MARCS_MOUSE - Myristoylated alanine-rich C-kinase substrate	ESGEGAEAEGATAEGAK.2	782.342	833.4	28	35	y9	3	light
MARCS_MOUSE - Myristoylated alanine-rich C-kinase substrate	ESGEGAEAEGATAEGAK.2	782.342	704.357	28	35	y8	1	light
MARCS_MOUSE - Myristoylated alanine-rich C-kinase substrate	ESGEGAEAEGATAEGAK.2	782.342	647.336	28	35	y7	9	light
MARCS_MOUSE - Myristoylated alanine-rich C-kinase substrate	ESGEGAEAEGATAEGAK.2	782.342	576.299	28	35	y6	5	light
MARCS_MOUSE - Myristoylated alanine-rich C-kinase substrate	ESGEGAEAEGATAEGAK.2	786.349	1041.49	28	35	y11	4	heavy
MARCS_MOUSE - Myristoylated alanine-rich C-kinase substrate	ESGEGAEAEGATAEGAK.2	786.349	912.451	28	35	y10	2	heavy
MARCS_MOUSE - Myristoylated alanine-rich C-kinase substrate	ESGEGAEAEGATAEGAK.2	786.349	841.414	28	35	y9	3	heavy
MARCS_MOUSE - Myristoylated alanine-rich C-kinase substrate	ESGEGAEAEGATAEGAK.2	786.349	712.372	28	35	y8	1	heavy
MARCS_MOUSE - Myristoylated alanine-rich C-kinase substrate	ESGEGAEAEGATAEGAK.2	786.349	655.35	28	35	y7	9	heavy
MARCS_MOUSE - Myristoylated alanine-rich C-kinase substrate	ESGEGAEAEGATAEGAK.2	786.349	584.313	28	35	y6	5	heavy
NSF_MOUSE - Vesicle-fusing ATPase	VVNGPEILNK.2	541.814	884.484	18	35	y8	1	light
NSF_MOUSE - Vesicle-fusing ATPase	VVNGPEILNK.2	541.814	770.441	18	35	y7	3	light
NSF_MOUSE - Vesicle-fusing ATPase	VVNGPEILNK.2	541.814	374.24	18	35	y3	6	light
NSF_MOUSE - Vesicle-fusing ATPase	VVNGPEILNK.2	541.814	261.156	18	35	y2	7	light
NSF_MOUSE - Vesicle-fusing ATPase	VVNGPEILNK.2	541.814	442.745	18	35	y8	2	light
NSF_MOUSE - Vesicle-fusing ATPase	VVNGPEILNK.2	541.814	313.187	18	35	b3	9	light
NSF_MOUSE - Vesicle-fusing ATPase	VVNGPEILNK.2	545.821	892.498	18	35	y8	1	heavy
NSF_MOUSE - Vesicle-fusing ATPase	VVNGPEILNK.2	545.821	778.455	18	35	y7	3	heavy
NSF_MOUSE - Vesicle-fusing ATPase	VVNGPEILNK.2	545.821	382.254	18	35	y3	6	heavy
NSF_MOUSE - Vesicle-fusing ATPase	VVNGPEILNK.2	545.821	269.17	18	35	y2	7	heavy
NSF_MOUSE - Vesicle-fusing ATPase	VVNGPEILNK.2	545.821	446.753	18	35	y8	2	heavy
NSF_MOUSE - Vesicle-fusing ATPase	VVNGPEILNK.2	545.821	313.187	18	35	b3	9	heavy
NSF_MOUSE - Vesicle-fusing ATPase	YVGESEANIR.2	569.28	875.422	19	35	y8	1	light
NSF_MOUSE - Vesicle-fusing ATPase	YVGESEANIR.2	569.28	689.358	19	35	y6	2	light
NSF_MOUSE - Vesicle-fusing ATPase	YVGESEANIR.2	569.28	602.326	19	35	y5	6	light
NSF_MOUSE - Vesicle-fusing ATPase	YVGESEANIR.2	569.28	473.283	19	35	y4	5	light
NSF_MOUSE - Vesicle-fusing ATPase	YVGESEANIR.2	569.28	487.749	19	35	y9	9	light
NSF_MOUSE - Vesicle-fusing ATPase	YVGESEANIR.2	569.28	263.139	19	35	b2	3	light
NSF_MOUSE - Vesicle-fusing ATPase	YVGESEANIR.2	574.285	885.43	19	35	y8	1	heavy
NSF_MOUSE - Vesicle-fusing ATPase	YVGESEANIR.2	574.285	699.366	19	35	y6	2	heavy
NSF_MOUSE - Vesicle-fusing ATPase	YVGESEANIR.2	574.285	612.334	19	35	y5	6	heavy
NSF_MOUSE - Vesicle-fusing ATPase	YVGESEANIR.2	574.285	483.291	19	35	y4	5	heavy
NSF_MOUSE - Vesicle-fusing ATPase	YVGESEANIR.2	574.285	492.753	19	35	y9	9	heavy
NSF_MOUSE - Vesicle-fusing ATPase	YVGESEANIR.2	574.285	263.139	19	35	b2	3	heavy
NSF_MOUSE - Vesicle-fusing ATPase	LLDYVPIGPR.2	571.832	916.489	20	35	y8	2	light
NSF_MOUSE - Vesicle-fusing ATPase	LLDYVPIGPR.2	571.832	638.398	20	35	y6	4	light
NSF_MOUSE - Vesicle-fusing ATPase	LLDYVPIGPR.2	571.832	539.33	20	35	y5	1	light
NSF_MOUSE - Vesicle-fusing ATPase	LLDYVPIGPR.2	571.832	227.175	20	35	b2	6	light
NSF_MOUSE - Vesicle-fusing ATPase	LLDYVPIGPR.2	571.832	342.202	20	35	b3	8	light
NSF_MOUSE - Vesicle-fusing ATPase	LLDYVPIGPR.2	576.836	926.497	20	35	y8	2	heavy
NSF_MOUSE - Vesicle-fusing ATPase	LLDYVPIGPR.2	576.836	648.407	20	35	y6	4	heavy
NSF_MOUSE - Vesicle-fusing ATPase	LLDYVPIGPR.2	576.836	549.338	20	35	y5	1	heavy
NSF_MOUSE - Vesicle-fusing ATPase	LLDYVPIGPR.2	576.836	227.175	20	35	b2	6	heavy
NSF_MOUSE - Vesicle-fusing ATPase	LLDYVPIGPR.2	576.836	342.202	20	35	b3	8	heavy
KCC2B_MOUSE - CaM kinase II subunit beta	NLINQMLTINPAK.2	735.411	756.461	26	35	y7	8	light
KCC2B_MOUSE - CaM kinase II subunit beta	NLINQMLTINPAK.2	735.411	643.377	26	35	y6	3	light
KCC2B_MOUSE - CaM kinase II subunit beta	NLINQMLTINPAK.2	735.411	429.246	26	35	y4	1	light
KCC2B_MOUSE - CaM kinase II subunit beta	NLINQMLTINPAK.2	735.411	341.218	26	35	b3	6	light
KCC2B_MOUSE - CaM kinase II subunit beta	NLINQMLTINPAK.2	739.418	764.476	26	35	y7	8	heavy
KCC2B_MOUSE - CaM kinase II subunit beta	NLINQMLTINPAK.2	739.418	651.392	26	35	y6	3	heavy
KCC2B_MOUSE - CaM kinase II subunit beta	NLINQMLTINPAK.2	739.418	437.26	26	35	y4	1	heavy
KCC2B_MOUSE - CaM kinase II subunit beta	NLINQMLTINPAK.2	739.418	341.218	26	35	b3	6	heavy
KCC2B_MOUSE - CaM kinase II subunit beta	GAILTTMLATR.2	574.329	793.424	20	35	y7	2	light
KCC2B_MOUSE - CaM kinase II subunit beta	GAILTTMLATR.2	574.329	692.376	20	35	y6	8	light
KCC2B_MOUSE - CaM kinase II subunit beta	GAILTTMLATR.2	574.329	591.328	20	35	y5	9	light
KCC2B_MOUSE - CaM kinase II subunit beta	GAILTTMLATR.2	574.329	460.288	20	35	y4	7	light
KCC2B_MOUSE - CaM kinase II subunit beta	GAILTTMLATR.2	574.329	347.204	20	35	y3	1	light
KCC2B_MOUSE - CaM kinase II subunit beta	GAILTTMLATR.2	579.333	803.432	20	35	y7	2	heavy
KCC2B_MOUSE - CaM kinase II subunit beta	GAILTTMLATR.2	579.333	702.384	20	35	y6	8	heavy
KCC2B_MOUSE - CaM kinase II subunit beta	GAILTTMLATR.2	579.333	601.337	20	35	y5	9	heavy
KCC2B_MOUSE - CaM kinase II subunit beta	GAILTTMLATR.2	579.333	470.296	20	35	y4	7	heavy
KCC2B_MOUSE - CaM kinase II subunit beta	GAILTTMLATR.2	579.333	357.212	20	35	y3	1	heavy
PROD_MOUSE - Proline dehydrogenase 1, mitochondrial	LEVAVLQDSIAK.2	643.372	944.541	23	35	y9	4	light
PROD_MOUSE - Proline dehydrogenase 1, mitochondrial	LEVAVLQDSIAK.2	643.372	873.504	23	35	y8	5	light
PROD_MOUSE - Proline dehydrogenase 1, mitochondrial	LEVAVLQDSIAK.2	643.372	774.436	23	35	y7	1	light
PROD_MOUSE - Proline dehydrogenase 1, mitochondrial	LEVAVLQDSIAK.2	643.372	413.239	23	35	b4	11	light
PROD_MOUSE - Proline dehydrogenase 1, mitochondrial	LEVAVLQDSIAK.2	647.379	952.555	23	35	y9	4	heavy
PROD_MOUSE - Proline dehydrogenase 1, mitochondrial	LEVAVLQDSIAK.2	647.379	881.518	23	35	y8	5	heavy
PROD_MOUSE - Proline dehydrogenase 1, mitochondrial	LEVAVLQDSIAK.2	647.379	782.45	23	35	y7	1	heavy
PROD_MOUSE - Proline dehydrogenase 1, mitochondrial	LEVAVLQDSIAK.2	647.379	413.239	23	35	b4	11	heavy
PROD_MOUSE - Proline dehydrogenase 1, mitochondrial	C[+57.0]LNYVLEELK.2	640.831	1007.54	22	35	y8	2	light
PROD_MOUSE - Proline dehydrogenase 1, mitochondrial	C[+57.0]LNYVLEELK.2	640.831	631.366	22	35	y5	1	light
PROD_MOUSE - Proline dehydrogenase 1, mitochondrial	C[+57.0]LNYVLEELK.2	640.831	389.239	22	35	y3	9	light
PROD_MOUSE - Proline dehydrogenase 1, mitochondrial	C[+57.0]LNYVLEELK.2	640.831	274.122	22	35	b2	5	light
PROD_MOUSE - Proline dehydrogenase 1, mitochondrial	C[+57.0]LNYVLEELK.2	640.831	388.165	22	35	b3	7	light
PROD_MOUSE - Proline dehydrogenase 1, mitochondrial	C[+57.0]LNYVLEELK.2	644.838	1015.55	22	35	y8	2	heavy
PROD_MOUSE - Proline dehydrogenase 1, mitochondrial	C[+57.0]LNYVLEELK.2	644.838	639.38	22	35	y5	1	heavy
PROD_MOUSE - Proline dehydrogenase 1, mitochondrial	C[+57.0]LNYVLEELK.2	644.838	397.254	22	35	y3	9	heavy
PROD_MOUSE - Proline dehydrogenase 1, mitochondrial	C[+57.0]LNYVLEELK.2	644.838	274.122	22	35	b2	5	heavy
PROD_MOUSE - Proline dehydrogenase 1, mitochondrial	C[+57.0]LNYVLEELK.2	644.838	388.165	22	35	b3	7	heavy
PEA15_MOUSE - Astrocytic phosphoprotein PEA-15	RPDLLTMVVDYR.3	493.266	651.346	17	35	y5	5	light
PEA15_MOUSE - Astrocytic phosphoprotein PEA-15	RPDLLTMVVDYR.3	493.266	453.209	17	35	y3	3	light
PEA15_MOUSE - Astrocytic phosphoprotein PEA-15	RPDLLTMVVDYR.3	493.266	696.404	17	35	b6	9	light
PEA15_MOUSE - Astrocytic phosphoprotein PEA-15	RPDLLTMVVDYR.3	493.266	827.444	17	35	b7	7	light
PEA15_MOUSE - Astrocytic phosphoprotein PEA-15	RPDLLTMVVDYR.3	496.602	661.354	17	35	y5	5	heavy
PEA15_MOUSE - Astrocytic phosphoprotein PEA-15	RPDLLTMVVDYR.3	496.602	463.217	17	35	y3	3	heavy
PEA15_MOUSE - Astrocytic phosphoprotein PEA-15	RPDLLTMVVDYR.3	496.602	696.404	17	35	b6	9	heavy
PEA15_MOUSE - Astrocytic phosphoprotein PEA-15	RPDLLTMVVDYR.3	496.602	827.444	17	35	b7	7	heavy
PEA15_MOUSE - Astrocytic phosphoprotein PEA-15	ISEEEELDTK.2	596.783	1079.47	21	35	y9	3	light
PEA15_MOUSE - Astrocytic phosphoprotein PEA-15	ISEEEELDTK.2	596.783	992.442	21	35	y8	1	light
PEA15_MOUSE - Astrocytic phosphoprotein PEA-15	ISEEEELDTK.2	596.783	863.399	21	35	y7	4	light
PEA15_MOUSE - Astrocytic phosphoprotein PEA-15	ISEEEELDTK.2	596.783	734.357	21	35	y6	6	light
PEA15_MOUSE - Astrocytic phosphoprotein PEA-15	ISEEEELDTK.2	596.783	363.187	21	35	y3	7	light
PEA15_MOUSE - Astrocytic phosphoprotein PEA-15	ISEEEELDTK.2	600.79	1087.49	21	35	y9	3	heavy
PEA15_MOUSE - Astrocytic phosphoprotein PEA-15	ISEEEELDTK.2	600.79	1000.46	21	35	y8	1	heavy
PEA15_MOUSE - Astrocytic phosphoprotein PEA-15	ISEEEELDTK.2	600.79	871.413	21	35	y7	4	heavy
PEA15_MOUSE - Astrocytic phosphoprotein PEA-15	ISEEEELDTK.2	600.79	742.371	21	35	y6	6	heavy
PEA15_MOUSE - Astrocytic phosphoprotein PEA-15	ISEEEELDTK.2	600.79	371.202	21	35	y3	7	heavy
HPRT_MOUSE - Hypoxanthine-guanine phosphoribosyltransferase	NVLIVEDIIDTGK.2	714.901	1102.6	26	35	y10	5	light
HPRT_MOUSE - Hypoxanthine-guanine phosphoribosyltransferase	NVLIVEDIIDTGK.2	714.901	989.515	26	35	y9	1	light
HPRT_MOUSE - Hypoxanthine-guanine phosphoribosyltransferase	NVLIVEDIIDTGK.2	714.901	890.447	26	35	y8	7	light
HPRT_MOUSE - Hypoxanthine-guanine phosphoribosyltransferase	NVLIVEDIIDTGK.2	714.901	420.209	26	35	y4	2	light
HPRT_MOUSE - Hypoxanthine-guanine phosphoribosyltransferase	NVLIVEDIIDTGK.2	714.901	440.287	26	35	b4	8	light
HPRT_MOUSE - Hypoxanthine-guanine phosphoribosyltransferase	NVLIVEDIIDTGK.2	718.908	1110.61	26	35	y10	5	heavy
HPRT_MOUSE - Hypoxanthine-guanine phosphoribosyltransferase	NVLIVEDIIDTGK.2	718.908	997.529	26	35	y9	1	heavy
HPRT_MOUSE - Hypoxanthine-guanine phosphoribosyltransferase	NVLIVEDIIDTGK.2	718.908	898.461	26	35	y8	7	heavy
HPRT_MOUSE - Hypoxanthine-guanine phosphoribosyltransferase	NVLIVEDIIDTGK.2	718.908	428.223	26	35	y4	2	heavy
HPRT_MOUSE - Hypoxanthine-guanine phosphoribosyltransferase	NVLIVEDIIDTGK.2	718.908	440.287	26	35	b4	8	heavy
HPRT_MOUSE - Hypoxanthine-guanine phosphoribosyltransferase	TMQTLLSLVK.2	567.334	901.572	19	35	y8	1	light
HPRT_MOUSE - Hypoxanthine-guanine phosphoribosyltransferase	TMQTLLSLVK.2	567.334	773.513	19	35	y7	3	light
HPRT_MOUSE - Hypoxanthine-guanine phosphoribosyltransferase	TMQTLLSLVK.2	567.334	559.381	19	35	y5	5	light
HPRT_MOUSE - Hypoxanthine-guanine phosphoribosyltransferase	TMQTLLSLVK.2	567.334	446.297	19	35	y4	2	light
HPRT_MOUSE - Hypoxanthine-guanine phosphoribosyltransferase	TMQTLLSLVK.2	571.341	909.586	19	35	y8	1	heavy
HPRT_MOUSE - Hypoxanthine-guanine phosphoribosyltransferase	TMQTLLSLVK.2	571.341	781.527	19	35	y7	3	heavy
HPRT_MOUSE - Hypoxanthine-guanine phosphoribosyltransferase	TMQTLLSLVK.2	571.341	567.396	19	35	y5	5	heavy
HPRT_MOUSE - Hypoxanthine-guanine phosphoribosyltransferase	TMQTLLSLVK.2	571.341	454.312	19	35	y4	2	heavy
DLG4_MOUSE - Disks large homolog 4 (PSD-95)	ANDDLLSEFPDK.2	682.322	835.42	24	35	y7	3	light
DLG4_MOUSE - Disks large homolog 4 (PSD-95)	ANDDLLSEFPDK.2	682.322	722.336	24	35	y6	1	light
DLG4_MOUSE - Disks large homolog 4 (PSD-95)	ANDDLLSEFPDK.2	682.322	506.261	24	35	y4	2	light
DLG4_MOUSE - Disks large homolog 4 (PSD-95)	ANDDLLSEFPDK.2	682.322	359.193	24	35	y3	4	light
DLG4_MOUSE - Disks large homolog 4 (PSD-95)	ANDDLLSEFPDK.2	682.322	529.225	24	35	b5	10	light
DLG4_MOUSE - Disks large homolog 4 (PSD-95)	ANDDLLSEFPDK.2	686.33	843.434	24	35	y7	3	heavy
DLG4_MOUSE - Disks large homolog 4 (PSD-95)	ANDDLLSEFPDK.2	686.33	730.35	24	35	y6	1	heavy
DLG4_MOUSE - Disks large homolog 4 (PSD-95)	ANDDLLSEFPDK.2	686.33	514.275	24	35	y4	2	heavy
DLG4_MOUSE - Disks large homolog 4 (PSD-95)	ANDDLLSEFPDK.2	686.33	367.207	24	35	y3	4	heavy
DLG4_MOUSE - Disks large homolog 4 (PSD-95)	ANDDLLSEFPDK.2	686.33	529.225	24	35	b5	10	heavy
DLG4_MOUSE - Disks large homolog 4 (PSD-95)	SLENVLEINK.2	579.822	958.52	20	35	y8	3	light
DLG4_MOUSE - Disks large homolog 4 (PSD-95)	SLENVLEINK.2	579.822	616.366	20	35	y5	1	light
DLG4_MOUSE - Disks large homolog 4 (PSD-95)	SLENVLEINK.2	579.822	503.282	20	35	y4	2	light
DLG4_MOUSE - Disks large homolog 4 (PSD-95)	SLENVLEINK.2	579.822	374.24	20	35	y3	7	light
DLG4_MOUSE - Disks large homolog 4 (PSD-95)	SLENVLEINK.2	583.829	966.535	20	35	y8	3	heavy
DLG4_MOUSE - Disks large homolog 4 (PSD-95)	SLENVLEINK.2	583.829	624.381	20	35	y5	1	heavy
DLG4_MOUSE - Disks large homolog 4 (PSD-95)	SLENVLEINK.2	583.829	511.297	20	35	y4	2	heavy
DLG4_MOUSE - Disks large homolog 4 (PSD-95)	SLENVLEINK.2	583.829	382.254	20	35	y3	7	heavy
VGLU1_MOUSE - Vesicular glutamate transporter 1 (VGluT1)	YIEDAIGESAK.2	598.296	919.437	21	35	y9	1	light
VGLU1_MOUSE - Vesicular glutamate transporter 1 (VGluT1)	YIEDAIGESAK.2	598.296	790.394	21	35	y8	5	light
VGLU1_MOUSE - Vesicular glutamate transporter 1 (VGluT1)	YIEDAIGESAK.2	598.296	491.246	21	35	y5	2	light
VGLU1_MOUSE - Vesicular glutamate transporter 1 (VGluT1)	YIEDAIGESAK.2	598.296	305.182	21	35	y3	10	light
VGLU1_MOUSE - Vesicular glutamate transporter 1 (VGluT1)	YIEDAIGESAK.2	598.296	277.155	21	35	b2	4	light
VGLU1_MOUSE - Vesicular glutamate transporter 1 (VGluT1)	YIEDAIGESAK.2	602.303	927.451	21	35	y9	1	heavy
VGLU1_MOUSE - Vesicular glutamate transporter 1 (VGluT1)	YIEDAIGESAK.2	602.303	798.408	21	35	y8	5	heavy
VGLU1_MOUSE - Vesicular glutamate transporter 1 (VGluT1)	YIEDAIGESAK.2	602.303	499.26	21	35	y5	2	heavy
VGLU1_MOUSE - Vesicular glutamate transporter 1 (VGluT1)	YIEDAIGESAK.2	602.303	313.196	21	35	y3	10	heavy
VGLU1_MOUSE - Vesicular glutamate transporter 1 (VGluT1)	YIEDAIGESAK.2	602.303	277.155	21	35	b2	4	heavy
NCDN_MOUSE - Neurochondrin	SMIDDTYQC[+57.0]LTAVAGTPR.2	999.967	772.431	38	35	y8	3	light
NCDN_MOUSE - Neurochondrin	SMIDDTYQC[+57.0]LTAVAGTPR.2	999.967	600.346	38	35	y6	7	light
NCDN_MOUSE - Neurochondrin	SMIDDTYQC[+57.0]LTAVAGTPR.2	999.967	501.278	38	35	y5	2	light
NCDN_MOUSE - Neurochondrin	SMIDDTYQC[+57.0]LTAVAGTPR.2	1004.97	782.439	38	35	y8	3	heavy
NCDN_MOUSE - Neurochondrin	SMIDDTYQC[+57.0]LTAVAGTPR.2	1004.97	610.355	38	35	y6	7	heavy
NCDN_MOUSE - Neurochondrin	SMIDDTYQC[+57.0]LTAVAGTPR.2	1004.97	511.286	38	35	y5	2	heavy
NCDN_MOUSE - Neurochondrin	LALEETGTEVK.2	595.319	1005.51	21	35	y9	2	light
NCDN_MOUSE - Neurochondrin	LALEETGTEVK.2	595.319	763.383	21	35	y7	4	light
NCDN_MOUSE - Neurochondrin	LALEETGTEVK.2	595.319	634.341	21	35	y6	5	light
NCDN_MOUSE - Neurochondrin	LALEETGTEVK.2	595.319	533.293	21	35	y5	7	light
NCDN_MOUSE - Neurochondrin	LALEETGTEVK.2	599.326	1013.52	21	35	y9	2	heavy
NCDN_MOUSE - Neurochondrin	LALEETGTEVK.2	599.326	771.397	21	35	y7	4	heavy
NCDN_MOUSE - Neurochondrin	LALEETGTEVK.2	599.326	642.355	21	35	y6	5	heavy
NCDN_MOUSE - Neurochondrin	LALEETGTEVK.2	599.326	541.307	21	35	y5	7	heavy
AATM_MOUSE - Aspartate aminotransferase, mito.	FVTVQTISGTGALR.2	725.407	1003.55	26	35	y10	3	light
AATM_MOUSE - Aspartate aminotransferase, mito.	FVTVQTISGTGALR.2	725.407	875.495	26	35	y9	4	light
AATM_MOUSE - Aspartate aminotransferase, mito.	FVTVQTISGTGALR.2	725.407	774.447	26	35	y8	6	light
AATM_MOUSE - Aspartate aminotransferase, mito.	FVTVQTISGTGALR.2	725.407	661.363	26	35	y7	1	light
AATM_MOUSE - Aspartate aminotransferase, mito.	FVTVQTISGTGALR.2	725.407	574.331	26	35	y6	2	light
AATM_MOUSE - Aspartate aminotransferase, mito.	FVTVQTISGTGALR.2	730.411	1013.56	26	35	y10	3	heavy
AATM_MOUSE - Aspartate aminotransferase, mito.	FVTVQTISGTGALR.2	730.411	885.503	26	35	y9	4	heavy
AATM_MOUSE - Aspartate aminotransferase, mito.	FVTVQTISGTGALR.2	730.411	784.455	26	35	y8	6	heavy
AATM_MOUSE - Aspartate aminotransferase, mito.	FVTVQTISGTGALR.2	730.411	671.371	26	35	y7	1	heavy
AATM_MOUSE - Aspartate aminotransferase, mito.	FVTVQTISGTGALR.2	730.411	584.339	26	35	y6	2	heavy
AATM_MOUSE - Aspartate aminotransferase, mito.	TC[+57.0]GFDFSGALEDISK.2	823.872	919.473	30	35	y9	1	light
AATM_MOUSE - Aspartate aminotransferase, mito.	TC[+57.0]GFDFSGALEDISK.2	823.872	591.298	30	35	y5	7	light
AATM_MOUSE - Aspartate aminotransferase, mito.	TC[+57.0]GFDFSGALEDISK.2	823.872	462.256	30	35	y4	8	light
AATM_MOUSE - Aspartate aminotransferase, mito.	TC[+57.0]GFDFSGALEDISK.2	823.872	581.202	30	35	b5	6	light
AATM_MOUSE - Aspartate aminotransferase, mito.	TC[+57.0]GFDFSGALEDISK.2	827.879	927.487	30	35	y9	1	heavy
AATM_MOUSE - Aspartate aminotransferase, mito.	TC[+57.0]GFDFSGALEDISK.2	827.879	599.313	30	35	y5	7	heavy
AATM_MOUSE - Aspartate aminotransferase, mito.	TC[+57.0]GFDFSGALEDISK.2	827.879	470.27	30	35	y4	8	heavy
AATM_MOUSE - Aspartate aminotransferase, mito.	TC[+57.0]GFDFSGALEDISK.2	827.879	581.202	30	35	b5	6	heavy
MK01_MOUSE- Mitogen-activated protein kinase 1 (ERK-2 )	GQVFDVGPR.2	487.756	789.425	16	35	y7	2	light
MK01_MOUSE- Mitogen-activated protein kinase 1 (ERK-2 )	GQVFDVGPR.2	487.756	543.289	16	35	y5	7	light
MK01_MOUSE- Mitogen-activated protein kinase 1 (ERK-2 )	GQVFDVGPR.2	487.756	428.262	16	35	y4	8	light
MK01_MOUSE- Mitogen-activated protein kinase 1 (ERK-2 )	GQVFDVGPR.2	487.756	329.193	16	35	y3	3	light
MK01_MOUSE- Mitogen-activated protein kinase 1 (ERK-2 )	GQVFDVGPR.2	487.756	285.156	16	35	b3	5	light
MK01_MOUSE- Mitogen-activated protein kinase 1 (ERK-2 )	GQVFDVGPR.2	492.76	799.434	16	35	y7	2	heavy
MK01_MOUSE- Mitogen-activated protein kinase 1 (ERK-2 )	GQVFDVGPR.2	492.76	553.297	16	35	y5	7	heavy
MK01_MOUSE- Mitogen-activated protein kinase 1 (ERK-2 )	GQVFDVGPR.2	492.76	438.27	16	35	y4	8	heavy
MK01_MOUSE- Mitogen-activated protein kinase 1 (ERK-2 )	GQVFDVGPR.2	492.76	339.201	16	35	y3	3	heavy
MK01_MOUSE- Mitogen-activated protein kinase 1 (ERK-2 )	GQVFDVGPR.2	492.76	285.156	16	35	b3	5	heavy
MK01_MOUSE- Mitogen-activated protein kinase 1 (ERK-2 )	NYLLSLPHK.2	542.811	807.509	18	35	y7	3	light
MK01_MOUSE- Mitogen-activated protein kinase 1 (ERK-2 )	NYLLSLPHK.2	542.811	694.425	18	35	y6	2	light
MK01_MOUSE- Mitogen-activated protein kinase 1 (ERK-2 )	NYLLSLPHK.2	542.811	581.341	18	35	y5	4	light
MK01_MOUSE- Mitogen-activated protein kinase 1 (ERK-2 )	NYLLSLPHK.2	542.811	278.114	18	35	b2	5	light
MK01_MOUSE- Mitogen-activated protein kinase 1 (ERK-2 )	NYLLSLPHK.2	542.811	391.198	18	35	b3	1	light
MK01_MOUSE- Mitogen-activated protein kinase 1 (ERK-2 )	NYLLSLPHK.2	546.818	815.523	18	35	y7	3	heavy
MK01_MOUSE- Mitogen-activated protein kinase 1 (ERK-2 )	NYLLSLPHK.2	546.818	702.439	18	35	y6	2	heavy
MK01_MOUSE- Mitogen-activated protein kinase 1 (ERK-2 )	NYLLSLPHK.2	546.818	589.355	18	35	y5	4	heavy
MK01_MOUSE- Mitogen-activated protein kinase 1 (ERK-2 )	NYLLSLPHK.2	546.818	278.114	18	35	b2	5	heavy
MK01_MOUSE- Mitogen-activated protein kinase 1 (ERK-2 )	NYLLSLPHK.2	546.818	391.198	18	35	b3	1	heavy
MK01_MOUSE- Mitogen-activated protein kinase 1 (ERK-2 )	ELIFEETAR.2	554.288	865.441	19	35	y7	4	light
MK01_MOUSE- Mitogen-activated protein kinase 1 (ERK-2 )	ELIFEETAR.2	554.288	752.357	19	35	y6	1	light
MK01_MOUSE- Mitogen-activated protein kinase 1 (ERK-2 )	ELIFEETAR.2	554.288	605.289	19	35	y5	2	light
MK01_MOUSE- Mitogen-activated protein kinase 1 (ERK-2 )	ELIFEETAR.2	554.288	476.246	19	35	y4	3	light
MK01_MOUSE- Mitogen-activated protein kinase 1 (ERK-2 )	ELIFEETAR.2	554.288	347.204	19	35	y3	5	light
MK01_MOUSE- Mitogen-activated protein kinase 1 (ERK-2 )	ELIFEETAR.2	559.292	875.45	19	35	y7	4	heavy
MK01_MOUSE- Mitogen-activated protein kinase 1 (ERK-2 )	ELIFEETAR.2	559.292	762.366	19	35	y6	1	heavy
MK01_MOUSE- Mitogen-activated protein kinase 1 (ERK-2 )	ELIFEETAR.2	559.292	615.297	19	35	y5	2	heavy
MK01_MOUSE- Mitogen-activated protein kinase 1 (ERK-2 )	ELIFEETAR.2	559.292	486.255	19	35	y4	3	heavy
MK01_MOUSE- Mitogen-activated protein kinase 1 (ERK-2 )	ELIFEETAR.2	559.292	357.212	19	35	y3	5	heavy
Table S1b - SRM transitions, collision energies and retention times of the quality control peptides
ADH1_YEAST - Alcohol dehydrogenase	IGDYAGIK.2	418.729	723.367	13	35		-	H
ADH1_YEAST - Alcohol dehydrogenase	IGDYAGIK.2	418.729	666.346	13	35		-	H
ADH1_YEAST - Alcohol dehydrogenase	IGDYAGIK.2	418.729	551.319	13	35		-	H
ADH1_YEAST - Alcohol dehydrogenase	VLGIDGGEGK.2	472.756	845.436	15	35		-	H
ADH1_YEAST - Alcohol dehydrogenase	VLGIDGGEGK.2	472.756	732.352	15	35		-	H
ADH1_YEAST - Alcohol dehydrogenase	VLGIDGGEGK.2	472.756	562.247	15	35		-	H
ADH1_YEAST - Alcohol dehydrogenase	SISIVGSYVGNR.2	626.338	851.437	22	35		-	H
ADH1_YEAST - Alcohol dehydrogenase	SISIVGSYVGNR.2	626.338	752.369	22	35		-	H
ADH1_YEAST - Alcohol dehydrogenase	SISIVGSYVGNR.2	626.338	695.347	22	35		-	H
ADH1_YEAST - Alcohol dehydrogenase	EALDFFAR.2	484.745	768.404	16	35		-	H
ADH1_YEAST - Alcohol dehydrogenase	EALDFFAR.2	484.745	655.32	16	35		-	H
ADH1_YEAST - Alcohol dehydrogenase	EALDFFAR.2	484.745	540.293	16	35		-	H
ADH1_YEAST - Alcohol dehydrogenase	VVGLSTLPEIYEK.2	724.406	1079.56	26	35		-	H
ADH1_YEAST - Alcohol dehydrogenase	VVGLSTLPEIYEK.2	724.406	992.53	26	35		-	H
ADH1_YEAST - Alcohol dehydrogenase	VVGLSTLPEIYEK.2	724.406	778.398	26	35		-	H
