# Supplementary material for: Integrative proteomic analysis of the NMDA NR1 knockdown mouse model reveals effects on central and peripheral pathways associated with schizophrenia and autism spectrum disorders
Source: Mol Autism. 2014 Jul 4;5:38. doi: 10.1186/2040-2392-5-38 (PMC4109791; doi:10.1186/2040-2392-5-38)
Supplement: Additional file 4: Table S4 — Information Ingenuity Pathway Analysis (IPA). [file 2040-2392-5-38-S4.xls]

## Sheet: Sheet2
Table S4 - Information Ingenuity Pathway Analysis
	Function Annotation				Number of proteins
Category		p-Value	z-score	Proteins
Frontal Cortex
increased activation state
Neurological Disease/Psychological Disorders	hyperactive behavior	7.15e-07	2.345	ATP1A3,CACNA1B,CAMK2A,ESR1,GNAO1,GSTM5,KALRN,PRKAR2B,SLC12A6	9
Cell Death and Survival	neuronal cell death	0.00354	1.103	AP2B1,CDC25A,Cycs,EHD4,ESR1,GNAO1,GSTM5,GZMB,MAP2K1,NEFL,SLC1A2,SOD2	12
Amino Acid Metabolism/Molecular Transport/Small Molecule Biochemistry	transport of amino acids	0.00878	1.044	SLC1A2,SLC25A13,SLC25A22,SLC3A2	4
decreased activation state
Behavior/Nervous System Development and Function	memory	3.07e-05	-1.409	ATP1A3,CAMK2A,ESR1,KALRN,MAP2K1,PPP3CA,SNAP25,SOD2,UCN3	9
Behavior	learning	0.000865	-1.454	ATP1A3,CAMK2A,ESR1,KALRN,MAP2K1,PPP3CA,PRKAR2B,SNAP25,SOD2,UCN3	10
Cellular Function and Maintenance/Cellular Assembly and Organization	microtubule dynamics	0.0192	-1.505	CAMK2A,EFNA1,ESR1,GNAO1,GZMB,KALRN,MAP2,MAP2K1,MARCKS,NEFL,PALM,PICALM,SNAP91,THY1,TPM3	15
Cellular Assembly and Organization/Cellular Function and Maintenance	organization of cytoskeleton	0.00436	-1.701	CAMK2A,EFNA1,ESR1,GNAO1,GZMB,INA,KALRN,KRT16,MAP2,MAP2K1,MARCKS,NEFL,PALM,PICALM,SLC3A2,SNAP91,SPTAN1,THY1,TPM3	19
Cellular Assembly and Organization/Cellular Function and Maintenance	organization of cytoplasm	0.00559	-1.701	CAMK2A,EFNA1,ESR1,GNAO1,GZMB,INA,KALRN,KRT16,MAP2,MAP2K1,MARCKS,NEFL,PALM,PICALM,SLC3A2,SNAP91,SOD2,SPTAN1,THY1,TPM3	20
Behavior	cognition	0.00034	-1.715	ATP1A3,CAMK2A,ESR1,KALRN,MAP2K1,PLP1,PPP3CA,PRKAR2B,SNAP25,SOD2,UCN3	11
Cell-To-Cell Signaling and Interaction/Nervous System Development and Function	long-term potentiation of synapse	0.0213	-1.951	CAMK2A,KALRN,SYNGR1,THY1	4
Cellular Assembly and Organization	quantity of filaments	0.00994	-2	MARCKS,NEFL,SOD2,SPTAN1	4
Cell-To-Cell Signaling and Interaction/Nervous System Development and Function	long-term potentiation	0.00845	-2.218	CAMK2A,KALRN,MAP2K1,PPP3CA,SYNGR1,THY1	6
Nervous System Development and Function	coordination	0.00582	-2.4	GNAO1,PLP1,PRKAR2B,RPS6KA3,SLC12A6,VPS13A	6
Hippocampus
increased activation state
Cell Morphology/Cellular Assembly and Organization/Cellular Function and Maintenance	formation of cellular protrusions	0.00105	2.011	ACHE,BDNF,CAMK2A,CNP,DNM3,GNA12,HSP90AA1,LGALS8,MAP2K1,MPZ,NCDN,NEFM,PACSIN1,RAB8A,RAC3,RYK,S100B,SEPT14,SIRPA,VIM	20
Cellular Assembly and Organization/Cellular Function and Maintenance	organization of cytoplasm	0.000561	1.587	ACHE,ALDOA,BDNF,CAMK2A,CDC25B,CKAP2,CNP,DNM3,GAPDH,GNA12,HSP90AA1,KRT6A,KTN1,LGALS8,MAP2K1,MPZ,MT3,NCDN,NEFM,PACSIN1,PKM,RAB6A,RAB8A,RAC3,RYK,S100B,SEPT14,SIRPA,SOD2,SPTAN1,SYT1,VIM	32
Nucleic Acid Metabolism	metabolism of nucleic acid component or derivative	2.48e-07	1.586	ADK,AK5,ALDH6A1,ALDOA,ATP5B,ATP5J2,CYP1A2,Gnas,GNB1,HSP90AA1,HSPA8,HSPD1,IAPP,IDH3A,MC1R,MDH1,MDH2,NME2,OGDH,PDE1A,PGK1,PKM,THTPA,TKTL1	24
Cellular Assembly and Organization/Cellular Function and Maintenance	organization of cytoskeleton	0.000519	1.416	ACHE,ALDOA,BDNF,CAMK2A,CDC25B,CKAP2,CNP,DNM3,GAPDH,GNA12,HSP90AA1,KRT6A,KTN1,LGALS8,MAP2K1,MPZ,MT3,NCDN,NEFM,PACSIN1,PKM,RAB8A,RAC3,RYK,S100B,SEPT14,SIRPA,SPTAN1,SYT1,VIM	30
Cellular Function and Maintenance/Cellular Assembly and Organization	microtubule dynamics	0.000366	1.416	ACHE,BDNF,CAMK2A,CDC25B,CKAP2,CNP,DNM3,GAPDH,GNA12,HSP90AA1,KTN1,LGALS8,MAP2K1,MPZ,MT3,NCDN,NEFM,PACSIN1,PKM,RAB8A,RAC3,RYK,S100B,SEPT14,SIRPA,SYT1,VIM	27
Cell Morphology/Cellular Assembly and Organization	formation of plasma membrane projections	0.0057	1.255	ACHE,BDNF,CAMK2A,CNP,MAP2K1,MPZ,NCDN,NEFM,PACSIN1,RAC3,RYK,S100B,SEPT14,SIRPA	14
Cell Death and Survival	cell death of cortical neurons	0.0231	1.164	BDNF,GAPDH,MAP2K1,MT3,TGFA	5
Energy Production/Nucleic Acid Metabolism/Small Molecule Biochemistry	concentration of ATP	0.000104	1.132	ADK,ATP5B,ATPIF1,HSD17B10,LDHA,PKM,PLCB3	7
Cell-To-Cell Signaling and Interaction, Nervous System Development and Function	long term depression	0.0185	1	AP2A1,BDNF,CAMK2A,NRGN	4
decreased activation state
Cell-To-Cell Signaling and Interaction/Cellular Function and Maintenance/Nervous System Development and Function	paired-pulse facilitation of synapse	0.00165	-1	BDNF,CAMK2A,RAB3D,SYN1	4
Behavior	behavior	0.00238	-1.074	ACHE,BDNF,BIN1,CAMK2A,CPLX1,CYP1A2,Gnas,GNB1,HBA1/HBA2,HBB,HSD17B10,KRT6A,MAP2K1,MC1R,MPZ,NCDN,PCP4,PSAP,RAB3D,S100B,SIRPA,SLC17A6,SOD2,SYT1	24
Cell Death and Survival/Nervous System Development and Function	cell viability of neurons	0.00323	-1.134	BDNF,HSD17B10,IAPP,MT1E,NEFM,SIRPA,TGFA	7
Cell Death and Survival	necrosis	0.00185	-1.384	ACHE,ALB,ALDOA,ASNS,BDNF,Ccl9,CCT6A,CDC25B,CKAP2,CNP,CYFIP2,Eef1a1,GAPDH,Gnas,GSTP1,HK1,HNRNPA1,HSD17B10,HSP90AA1,HSPA8,HSPD1,HSPH1,IAPP,LDHA,LGALS8,MAP2K1,MC1R,MDH1,MEP1A,MT1E,MT3,NEFM,NRGN,NSMCE1,PKM,PPP2R1A,PSAP,PTK6,RAC3,SDHC,SIRPA,SIRT3,SLC25A4,SNCB,SOD2,SQSTM1,TGFA,TRAF2,VIM,YAP1,YWHAG	51
Cellular Assembly and Organization	quantity of filaments	0.00229	-1.387	ACHE,IAPP,NEFM,SOD2,SPTAN1,VIM	6
Lipid Metabolism/Molecular Transport	release of fatty acid	0.0212	-1.387	ALB,BDNF,GNA12,TGFA,VIM	5
Nervous System Development and Function/Cell-To-Cell Signaling and Interaction	long-term potentiation	0.00745	-1.409	BDNF,CAMK2A,HSD17B10,MAP2K1,NRGN,PCP4,PSAP,S100B	8
Neurological Disease	seizure disorder	0.0155	-1.413	ACHE,CPLX1,MT1E,MT3,NCDN,PSAP,RAC3,SOD2,SPTAN1,SYN1	10
Lipid Metabolism/Molecular Transport/Small Molecule Biochemistry	release of arachidonic acid	0.00912	-1.732	ALB,GNA12,TGFA,VIM	4
Neurological Disease	tremor	0.00218	-1.83	ACHE,BDNF,Gnas,MPZ,PLP1,PSAP,SOD2	7
Frontal Cortex
Top 5 significant functions (without predicted activation state >1,<-1)
Cellular Assembly and Organization/Cellular Function and Maintenance	formation of artificial clathrin cages	9.09e-07		AP1B1,AP2B1,PICALM,SNAP91	4
Behavior	locomotion	0.000526		ATP1A3,CACNA1B,CAMK2A,ESR1,GNAO1,NEFL,SLC12A6,SOD2,VPS13A	9
Cellular Compromise	nucleation of cells	0.00031		CD300LF,CDC14A,MAP2K1,SEPT6	4
Amino Acid Metabolism/Molecular Transport/Small Molecule Biochemistry	transport of L-glutamic acid	0.000353		SLC1A2,SLC25A13,SLC25A22	3
Cellular Compromise	degeneration of axons	0.000953		GZMB,PLP1,SLC12A6,SOD2	4
Hippocampus
Top 5 significant functions (without predicted activation state)
Nucleic Acid Metabolism/Small Molecule Biochemistry	metabolism of NADH	5.95e-06		IDH3A,MDH1,MDH2,OGDH	4
Drug Metabolism	metabolism of glutathione	6.09e-06		GSTM2,GSTM3,GSTP1,GSTT2/GSTT2B,HBB,SOD2	6
Neurological Disease	disorder of basal ganglia	6.51e-06		ACHE,ALDH6A1,BDNF,CAMK2A,CNP,CYFIP2,GAPDH,GNB1,GSTP1,HSP90AA1,HSPA8,LDHA,MDH1,METTL9,MT1E,NRGN,PGK1,PKM,RAB6A,SNCB,SPARCL1,SYN1,TPI1,TUBA1B,TUBA4A,UQCRC1,VAMP1,VIM	28
Nervous System Development and Function	motor function	2.68e-05	-0.876	ACHE,BDNF,MPZ,MT1E,MT3,PLP1,RAC3,SNCB	8
Cell Morphology	plasticity of synapse	4.36e-05		BDNF,CAMK2A,CPLX1,NCDN,PCP4,RAB8A,S100B,YWHAG	8
